# Supplementary material for: Biomarker microRNAs for prostate cancer metastasis: screened with a network vulnerability analysis model
Source: J Transl Med. 2018 May 21;16:134. doi: 10.1186/s12967-018-1506-7 (PMC5963164; doi:10.1186/s12967-018-1506-7)
Supplement: Supplementary file 1 — Additional file 1. Literature-reported PCa microRNA biomarkers. [file 12967_2018_1506_MOESM1_ESM.xls]

## Sheet: Result
Additional file 1. Literature-reported PCa microRNA biomarkers.
Reported microRNA	Official symbol	Accession	Sample	Biomarker type	Expression pattern	PMID	NSR value	TFP value	UTP value
let-7b	let-7b-5p	MIMAT0000063	tissue	prognosis	down	23798998	6	0.1606	0
let-7d	let-7d-5p	MIMAT0000065	tissue	diagnosis	down	20873592	5	0.1145	0.2
let-7g	let-7g-5p	MIMAT0000414	tissue	diagnosis	down	20873592	17	0.1465	0.0588
miR-100	miR-100-5p	MIMAT0000098	tissue	prognosis	up	21255804	2	0.2143	0
miR-101	miR-101-3p	MIMAT0000099	serum	diagnosis	down	24477576	10	0.1642	0.2
miR-105	miR-105-5p	MIMAT0000102	cell lines	therapeutic target	up	23950948	0	0	N/A
miR-124	miR-124-3p	MIMAT0000422	cell lines	therpeutic target	down	24969691	51	0.1335	0.098
miR-125b	miR-125b-5p	MIMAT0000423	cell lines	therapeutic target	up	23585871	33	0.1635	0.0303
miR-126	miR-126-3p	MIMAT0000445	tissue	prognosis	down	24350576	6	0.1176	0.1667
miR-129	miR-129-5p	MIMAT0000242	serum	prognosis	down	26823749	6	0.2222	0.1667
miR-133b	miR-133b	MIMAT0000770	tissue	prognosis	up	24610824	3	0.1618	0
miR-135a	miR-135a-5p	MIMAT0000428	tissue/cell lines	diagnosis and therapy	down	27323416	0	0.2432	N/A
miR-139-5p	miR-139-5p	MIMAT0000250	tissue	diagnosis	up	27562849	4	0.1748	0.25
miR-1	miR-1-3p	MIMAT0000416	cell lines and tissue	prognosis	down	22210864	48	0.145	0.0833
miR-141	miR-141-3p	MIMAT0000432	serum	prognosis	up	22887127	22	0.1673	0.2727
miR-143	miR-143-3p	MIMAT0000435	tissue	prognosis	down	21647377	15	0.0294	0
miR-145	miR-145-5p	MIMAT0000437	tissue	prognosis	down	23703249	36	0.1141	0.0556
miR-146a	miR-146a-5p	MIMAT0000449	cell lines	prognosis	up	24885368	17	0.123	0.1176
miR-146b-3p	miR-146b-3p	MIMAT0004766	tissue	prognosis	up	23846169	0	0	N/A
miR-17	miR-17-5p	MIMAT0000070	plasma	prognosis	up	29471417	7	0.1488	0.1429
miR-182-5p	miR-182-5p	MIMAT0000259	tissue	prognosis	up	23184537	9	0.1855	0
miR-183	miR-183-5p	MIMAT0000261	tissue	diagnosis	down	20873592	10	0.0508	0
miR-18a	miR-18a-5p	MIMAT0000072	serum	diagnosis	up	26893719	2	0.1441	0
miR-18b-5p	miR-18b-5p	MIMAT0001412	serum	diagnosis	down	28008272	1	0.0964	0
miR-192	miR-192-5p	MIMAT0000222	plasma	prognosis	down	29471417	12	0.0815	0.0833
miR-194	miR-194-5p	MIMAT0000460	tissue	prognosis	up	23846169	11	0.1333	0.1818
miR-195	miR-195-5p	MIMAT0000461	cell lines	diagnosis and prognosis	up	26650737	2	0.119	0.5
miR-198	miR-198	MIMAT0000228	cell lines	diagnosis	up	23781281	13	0.1034	0
miR-200b	miR-200b-3p	MIMAT0000318	tissue	therapeutic target	down	24317363	6	0.1558	0.1667
miR-203	miR-203a-3p	MIMAT0000264	cell lines	prognosis	down	21368580	12	0.1618	0
miR-204-5p	miR-204-5p	MIMAT0000265	blood	diagnosis	up	28621736	12	0.1695	0.0833
miR-205	miR-205-5p	MIMAT0000266	tissue	prognosis	down	22869146	11	0.0857	0.0909
miR-20a	miR-20a-5p	MIMAT0000075	plasma	prognosis	up	22298119	1	0.133	0
miR-214	miR-214-3p	MIMAT0000271	tissue	diagnosis	down	24167554	10	0.1442	0.2
miR-21	miR-21-5p	MIMAT0000076	tissue	prognosis	up	22341810	38	0.1349	0.0526
miR-221	miR-221-3p	MIMAT0000278	tissue	prognosis	down	19585579	11	0.1481	0.0909
miR-222	miR-222-3p	MIMAT0000279	cell lines	prognosis	up	17569667	4	0.1417	0.25
miR-224	miR-224-5p	MIMAT0000281	tissue	prognosis	down	24382668	13	0.1024	0
miR-24	miR-24-3p	MIMAT0000080	cell lines	therpeutic target	down	26847530	19	0.1061	0.1053
miR-25	miR-25-3p	MIMAT0000081	serum	diagnosis and prognosis	down	24477576	9	0.1703	0
miR-27a	miR-27a-3p	MIMAT0000084	cell lines	prognosis	down	27594411	4	0.205	0.5
miR-27b	miR-27b-3p	MIMAT0000419	tissue/cell lines	prognosis	down	25115396	39	0.1472	0.1282
miR-296-5p	miR-296-5p	MIMAT0000690	cell lines	prognosis	down	24915000	2	0	0
miR-29b	miR-29b-3p	MIMAT0000100	cell lines	therapeutic target	down	22402125	9	0.137	0.2222
miR-30a	miR-30a-5p	MIMAT0000087	tissue	prognosis	down	27431942	6	0.1157	0
miR-301a	miR-301a-3p	MIMAT0000688	tissue	therpeutic target	up	26990571	6	0.1613	0.1667
miR-30c	miR-30c-5p	MIMAT0000244	tissue	prognosis	down	24452717	4	0.1031	0.25
miR-30d	miR-30d-5p	MIMAT0000245	cell lines	prognosis	up	23231923	0	0.1189	N/A
miR-32	miR-32-5p	MIMAT0000090	N/A	prognosis	up	22266859	9	0.1377	0
miR-34a	miR-34a-5p	MIMAT0000255	cell lines	prognosis	up	20687223	26	0.1889	0.1154
miR-34b	miR-34b-3p	MIMAT0004676	tissue/cell lines	N/A	down	26107383	1	0.3529	1
miR-372	miR-372-3p	MIMAT0000724	cell lines	prognosis	down	27673408	0	0.3636	N/A
miR-374b	miR-374b-5p	MIMAT0004955	tissue	prognosis	down	24191917	1	0.1069	0
miR-375	miR-375	MIMAT0000728	serum	prognosis	up	22887127	9	0.0845	0
miR-378*	miR-378a-5p	MIMAT0000731	serum	prognosis	up	22887127	1	0.125	0
miR-382	miR-382-5p	MIMAT0000737	tissue/cell lines	therpeutic target	down	27748848	4	0.15	0.25
miR-409-3p	miR-409-3p	MIMAT0001639	serum	prognosis	down	22887127	0	0	N/A
miR-429	miR-429	MIMAT0001536	cell lines	prognosis	up	25351256	3	0.169	0
miR-449b	miR-449b-5p	MIMAT0003327	tissue	N/A	up	25416653	0	0.1404	N/A
miR-452	miR-452-5p	MIMAT0001635	tissue	diagnosis and prognosis	down	24737792	3	0.0993	0
miR-628-5p	miR-628-5p	MIMAT0004809	serum	diagnosis	down	24477576	13	0.0938	0.2308
miR-648	miR-648	MIMAT0003318	tissue	diagnosis	down	24618011	5	0.1129	0.2
miR-650	miR-650	MIMAT0003320	tissue/cell lines	diagnosis	up	25956032	0	0	N/A
miR-663	miR-663a	MIMAT0003326	cell lines	diagnosis	up	24243035	0	0.4	N/A
miR-708	miR-708-5p	MIMAT0004926	cell lines	therapeutic target	down	22552290	7	0.1135	0.1429
miR-96	miR-96-5p	MIMAT0000095	tissue	prognosis	down	20873592	8	0.1593	0
miR-98	miR-98-5p	MIMAT0000096	cell lines	therapeutic target	up	23188821	19	0.1596	0.1053
Abbreviation: N/A: not available.
