# Supplementary material for: Biomarker microRNAs for prostate cancer metastasis: screened with a network vulnerability analysis model
Source: J Transl Med. 2018 May 21;16:134. doi: 10.1186/s12967-018-1506-7 (PMC5963164; doi:10.1186/s12967-018-1506-7)
Supplement: Supplementary file 2 — Additional file 2. The NSR, TFP and UTP values for microRNAs in the reconstructed human microRNA-mRNA network. [file 12967_2018_1506_MOESM2_ESM.xls]

## Sheet: Result
Additional file 2. The NSR, TFP and UTP values for microRNAs in the reconstructed human microRNA-mRNA network.
No.	MicroRNA symbol	NSR value	TFP value	UTP value
1	miR-155-5p	71	0.211	0.2113
2	miR-124-3p	51	0.1335	0.098
3	miR-1-3p	48	0.145	0.0833
4	miR-590-3p	40	0.1484	0.125
5	miR-30e-5p	39	0.1576	0.1282
6	miR-27b-3p	39	0.1472	0.1282
7	miR-21-5p	38	0.1349	0.0526
8	miR-145-5p	36	0.1141	0.0556
9	miR-125b-5p	33	0.1635	0.0303
10	miR-22-3p	31	0.1619	0.1935
11	miR-15b-5p	27	0.1174	0.037
12	miR-34a-5p	26	0.1889	0.1154
13	miR-122-5p	24	0.1194	0.0417
14	miR-23b-3p	23	0.1476	0.0435
15	miR-448	23	0.1384	0.1304
16	miR-141-3p	22	0.1673	0.2727
17	miR-335-5p	21	0.1275	0.0476
18	miR-613	20	0.1558	0.2
19	miR-579	20	0.1443	0.2
20	miR-98-5p	19	0.1596	0.1053
21	miR-24-3p	19	0.1061	0.1053
22	miR-30	18	0.092	0.1111
23	miR-137	17	0.1615	0.0588
24	let-7g-5p	17	0.1465	0.0588
25	miR-197-3p	17	0.1429	0.1176
26	miR-146a-5p	17	0.123	0.1176
27	miR-326	15	0.1394	0.0667
28	miR-33a-5p	15	0.1371	0
29	miR-561-3p	15	0.1293	0
30	miR-320a	15	0.0649	0.0667
31	miR-143-3p	15	0.0294	0
32	miR-144-3p	14	0.2254	0.1429
33	miR-637	14	0.17	0.1429
34	miR-590-5p	14	0.1601	0.1429
35	miR-495-3p	14	0.1387	0.0714
36	miR-373-3p	14	0.125	0.0714
37	miR-149-5p	14	0.1097	0.0714
38	miR-922	14	0.1062	0.0714
39	miR-766-3p	14	0.0795	0
40	miR-200c-3p	13	0.1326	0
41	miR-186-5p	13	0.1321	0.1538
42	miR-26b-5p	13	0.1295	0.0769
43	miR-361-5p	13	0.112	0.1538
44	miR-198	13	0.1034	0
45	miR-224-5p	13	0.1024	0
46	miR-628-5p	13	0.0938	0.2308
47	miR-138-5p	12	0.2022	0.25
48	miR-204-5p	12	0.1695	0.0833
49	miR-203a	12	0.1618	0
50	miR-203a-3p	12	0.1618	0
51	miR-142-3p	12	0.1439	0.0833
52	miR-196b-5p	12	0.1434	0.0833
53	miR-491-5p	12	0.1385	0
54	miR-939-5p	12	0.1228	0.0833
55	miR-192-5p	12	0.0815	0.0833
56	miR-338-3p	11	0.1983	0.3636
57	miR-221-3p	11	0.1481	0.0909
58	miR-194-5p	11	0.1333	0.1818
59	miR-627	11	0.129	0.1818
60	miR-619	11	0.125	0
61	miR-205-5p	11	0.0857	0.0909
62	miR-324-5p	10	0.1935	0.2
63	miR-671-5p	10	0.1765	0.1
64	miR-92a-3p	10	0.1716	0.1
65	miR-101-3p	10	0.1642	0.2
66	miR-23a-3p	10	0.1617	0.2
67	miR-106b-5p	10	0.1486	0.1
68	miR-214-3p	10	0.1442	0.2
69	miR-31-5p	10	0.1416	0.3
70	miR-185-5p	10	0.1383	0
71	miR-148b-3p	10	0.1362	0.2
72	miR-454-3p	10	0.1321	0.2
73	miR-218-5p	10	0.1182	0
74	miR-29a-3p	10	0.1127	0
75	miR-765	10	0.1122	0
76	miR-489	10	0.1017	0.2
77	miR-605	10	0.092	0.1
78	miR-183-5p	10	0.0508	0
79	miR-9-5p	9	0.2231	0.3333
80	miR-182-5p	9	0.1855	0
81	miR-25-3p	9	0.1703	0
82	miR-10b-5p	9	0.1495	0
83	miR-32-5p	9	0.1377	0
84	miR-29b-3p	9	0.137	0.2222
85	miR-223-3p	9	0.1275	0.1111
86	miR-620	9	0.1273	0
87	miR-486-5p	9	0.12	0
88	miR-624-3p	9	0.1064	0.2222
89	miR-15a-5p	9	0.1039	0.1111
90	miR-375	9	0.0845	0
91	miR-484	9	0.0759	0.1111
92	miR-591	9	0.0714	0.1111
93	miR-576-5p	9	0.0575	0.1111
94	miR-324-3p	8	0.1711	0.125
95	miR-96-5p	8	0.1593	0
96	miR-597	8	0.1579	0.125
97	miR-626	8	0.1509	0.125
98	miR-181b-5p	8	0.1455	0.25
99	miR-7-5p	8	0.1429	0.125
100	miR-647	8	0.1389	0
101	miR-582-3p	8	0.1333	0
102	miR-942	8	0.1308	0
103	miR-132-3p	8	0.1223	0.125
104	miR-641	8	0.1134	0.125
105	miR-486-3p	8	0.1134	0.125
106	miR-644a	8	0.1111	0.125
107	miR-629-3p	8	0.1098	0
108	miR-744-5p	8	0.1	0
109	miR-589-3p	8	0.0732	0
110	miR-578	8	0.061	0.125
111	miR-938	8	0.0484	0
112	miR-544a	8	0.0417	0.125
113	miR-196a-5p	7	0.1935	0.1429
114	miR-934	7	0.1644	0
115	miR-421	7	0.1628	0.2857
116	miR-184	7	0.1579	0.2857
117	miR-190a-5p	7	0.1576	0
118	miR-17-5p	7	0.1488	0.1429
119	miR-885-5p	7	0.1471	0.1429
120	miR-574-5p	7	0.1443	0.1429
121	miR-362-3p	7	0.1411	0.1429
122	miR-532-3p	7	0.1364	0.1429
123	miR-582-5p	7	0.1356	0.1429
124	miR-649	7	0.1351	0
125	miR-140-5p	7	0.125	0
126	miR-361-3p	7	0.1184	0
127	miR-636	7	0.1176	0.1429
128	miR-708-5p	7	0.1135	0.1429
129	miR-571	7	0.1	0.1429
130	miR-16-5p	7	0.0991	0
131	miR-559	7	0.0909	0
132	miR-617	7	0.0833	0
133	miR-874	7	0.0825	0
134	miR-885-3p	7	0.0725	0.1429
135	miR-608	7	0.0575	0
136	miR-129-5p	6	0.2222	0.1667
137	miR-621	6	0.2222	0
138	miR-339-5p	6	0.2083	0
139	miR-128	6	0.1818	0
140	miR-365a-3p	6	0.1727	0.3333
141	miR-600	6	0.1644	0.1667
142	miR-301a-3p	6	0.1613	0.1667
143	let-7b-5p	6	0.1606	0
144	miR-200b-3p	6	0.1558	0.1667
145	miR-378a-3p	6	0.1477	0.3333
146	miR-411-5p	6	0.14	0.1667
147	miR-505-3p	6	0.1343	0
148	miR-342-3p	6	0.1316	0.1667
149	miR-499a-5p	6	0.127	0.1667
150	miR-758-3p	6	0.125	0
151	miR-126-3p	6	0.1176	0.1667
152	miR-30a-5p	6	0.1157	0
153	miR-543	6	0.1121	0
154	miR-592	6	0.0909	0
155	miR-216a-5p	6	0.087	0.1667
156	miR-569	6	0.0789	0.1667
157	miR-634	6	0.0714	0.1667
158	miR-616-3p	6	0.0702	0.1667
159	miR-943	6	0.0533	0
160	miR-653	5	0.2213	0.2
161	miR-330-3p	5	0.2	0
162	miR-300	5	0.1825	0
163	miR-346	5	0.1538	0.2
164	miR-556-3p	5	0.1525	0.2
165	miR-150-5p	5	0.15	0.2
166	miR-384	5	0.15	0
167	miR-211-5p	5	0.1495	0.4
168	let-7a-5p	5	0.1481	0
169	miR-29c-3p	5	0.1462	0
170	miR-371a-5p	5	0.1429	0
171	miR-181a-5p	5	0.1371	0.2
172	miR-554	5	0.125	0
173	miR-630	5	0.1157	0
174	miR-501-5p	5	0.1146	0
175	let-7d-5p	5	0.1145	0.2
176	miR-648	5	0.1129	0.2
177	miR-362-5p	5	0.1125	0.2
178	miR-628-3p	5	0.1098	0
179	let-7f-5p	5	0.109	0.2
180	miR-504	5	0.1081	0
181	miR-593-3p	5	0.1042	0
182	miR-873-5p	5	0.0952	0.2
183	miR-502-5p	5	0.0946	0
184	miR-595	5	0.0933	0
185	miR-340-3p	5	0.0916	0
186	miR-581	5	0.0484	0
187	miR-34c-5p	4	0.2135	0
188	miR-299-3p	4	0.2069	0.25
189	miR-27a-3p	4	0.205	0.5
190	miR-210-3p	4	0.2041	0
191	miR-130a-3p	4	0.1776	0
192	miR-191-5p	4	0.1769	0
193	miR-139-5p	4	0.1748	0.25
194	miR-451a	4	0.1707	0.25
195	miR-376c-3p	4	0.1687	0
196	miR-488-3p	4	0.1639	0.5
197	miR-876-5p	4	0.1628	0.25
198	miR-576-3p	4	0.1585	0
199	miR-99b-5p	4	0.1579	0
200	miR-331-3p	4	0.1538	0
201	miR-128-3p	4	0.1532	0
202	miR-585	4	0.15	0.25
203	miR-382-5p	4	0.15	0.25
204	miR-93-5p	4	0.1485	0
205	miR-217	4	0.1471	0.25
206	miR-490-3p	4	0.1449	0
207	miR-222-3p	4	0.1417	0.25
208	miR-483-5p	4	0.1351	0
209	miR-107	4	0.1338	0.5
210	miR-19a-3p	4	0.1299	0.25
211	miR-548e	4	0.1286	0
212	miR-202-3p	4	0.122	0
213	miR-10a-5p	4	0.1204	0.25
214	miR-661	4	0.1071	0
215	miR-503-5p	4	0.1053	0
216	miR-30c-5p	4	0.1031	0.25
217	miR-491-3p	4	0.0952	0
218	miR-575	4	0.0923	0
219	miR-539-5p	4	0.08	0
220	let-7i-5p	4	0.0789	0
221	miR-586	4	0.073	0
222	miR-602	4	0.0588	0
223	miR-657	4	0.0556	0.25
224	miR-877-5p	4	0.0545	0
225	miR-640	4	0.0244	0
226	miR-296-3p	3	0.2258	0
227	miR-875-5p	3	0.2105	0.3333
228	miR-28-5p	3	0.2025	0
229	miR-301b-3p	3	0.181	0.6667
230	miR-301b	3	0.181	0.6667
231	miR-429	3	0.169	0
232	miR-181c-5p	3	0.1678	0
233	miR-642a-5p	3	0.1642	0
234	miR-631	3	0.1622	0
235	miR-133b	3	0.1618	0
236	miR-611	3	0.16	0
237	miR-515-3p	3	0.1538	0.3333
238	miR-422a	3	0.1538	0
239	miR-26a-5p	3	0.1534	0
240	miR-498	3	0.15	0.6667
241	miR-33b-5p	3	0.1498	0
242	miR-133a	3	0.1481	0
243	miR-206	3	0.1468	0
244	miR-199b-5p	3	0.1458	0
245	miR-154-5p	3	0.1455	0
246	miR-95	3	0.1449	0
247	miR-19b-3p	3	0.1308	0.3333
248	miR-567	3	0.1296	0
249	miR-767-5p	3	0.127	0
250	miR-148a-3p	3	0.1266	0.3333
251	miR-500a-3p	3	0.125	0
252	miR-449a	3	0.125	0
253	miR-136-5p	3	0.1212	0
254	miR-374a-5p	3	0.1164	0.3333
255	miR-199a-5p	3	0.1132	0
256	miR-212-3p	3	0.1121	0.3333
257	miR-499a-3p	3	0.1026	0.3333
258	miR-452-5p	3	0.0993	0
259	miR-625-5p	3	0.0968	0
260	miR-103a-3p	3	0.0936	0
261	miR-887	3	0.0909	0
262	miR-490-5p	3	0.0909	0
263	miR-548c-3p	3	0.0889	0.3333
264	miR-513a-5p	3	0.087	0
265	miR-604	3	0.0833	0
266	miR-618	3	0.0822	0
267	miR-767-3p	3	0.075	0
268	miR-635	3	0.0714	0
269	miR-504-5p	3	0.0667	0
270	miR-187-3p	3	0.0455	0
271	miR-128b	2	0.4	0
272	miR-127-3p	2	0.3571	1
273	miR-135b-5p	2	0.2576	0.5
274	miR-125a-3p	2	0.2432	0
275	miR-100-5p	2	0.2143	0
276	miR-193b-3p	2	0.1964	0
277	miR-200a-3p	2	0.1832	0
278	miR-302b-3p	2	0.1765	0.5
279	miR-381-3p	2	0.1765	0
280	miR-933	2	0.1667	0
281	miR-483-3p	2	0.1667	0
282	miR-125a-5p	2	0.1618	0.5
283	miR-208a-3p	2	0.1489	0
284	miR-363-3p	2	0.1469	0.5
285	miR-18a-5p	2	0.1441	0
286	miR-92b-3p	2	0.1408	0
287	miR-574-3p	2	0.1389	0
288	miR-520a-3p	2	0.1385	0
289	miR-548b-5p	2	0.1385	0
290	miR-425-3p	2	0.1373	0
291	miR-601	2	0.1333	0
292	miR-615-3p	2	0.1273	0.5
293	miR-542-3p	2	0.1273	0
294	miR-30a-3p	2	0.12	0
295	miR-195-5p	2	0.119	0.5
296	miR-130b-3p	2	0.1189	0
297	miR-496	2	0.1176	0
298	let-7e-5p	2	0.1121	0
299	miR-615-5p	2	0.1094	0.5
300	miR-424-5p	2	0.105	0
301	miR-936	2	0.1045	0
302	miR-379-5p	2	0.1042	0
303	miR-662	2	0.1	0
304	miR-521	2	0.1	0
305	miR-512-3p	2	0.1	0
306	miR-497-5p	2	0.0952	0.5
307	miR-377-3p	2	0.092	0
308	miR-532-5p	2	0.0896	0
309	miR-323b-5p	2	0.08	0
310	miR-518f-5p	2	0.0769	0
311	miR-638	2	0.0732	0
312	miR-432-5p	2	0.069	0
313	miR-577	2	0.0667	0
314	miR-508-3p	2	0.0588	0
315	miR-199a-3p	2	0.0385	0
316	miR-671-3p	2	0.0357	0
317	miR-296-5p	2	0	0
318	miR-1-2	2	0	0
319	miR-455-5p	2	0	0
320	miR-709	1	1	1
321	miR-17-92	1	0.5	1
322	miR-15	1	0.5	1
323	miR-149-3p	1	0.5	0
324	miR-598	1	0.4	0
325	miR-34b-3p	1	0.3529	1
326	miR-181d-5p	1	0.3333	1
327	miR-129-2-3p	1	0.3333	0
328	miR-423-3p	1	0.3333	0
329	miR-1301	1	0.2571	0
330	miR-202-5p	1	0.25	1
331	miR-191-3p	1	0.25	1
332	miR-34b-5p	1	0.25	0
333	miR-433	1	0.2353	0
334	miR-1250	1	0.2308	0
335	miR-367-3p	1	0.2222	1
336	miR-551b-3p	1	0.2222	0
337	miR-220c	1	0.2222	0
338	miR-519c-3p	1	0.2174	1
339	miR-603	1	0.2079	0
340	miR-656	1	0.2	0
341	miR-9-3p	1	0.2	0
342	miR-566	1	0.1905	0
343	miR-210	1	0.1852	0
344	miR-193a-3p	1	0.175	0
345	miR-190b	1	0.1727	0
346	miR-302c-3p	1	0.1688	0
347	miR-599	1	0.1667	1
348	miR-609	1	0.1667	0
349	miR-134	1	0.1667	0
350	miR-520d-3p	1	0.1618	0
351	miR-520g	1	0.1579	0
352	miR-548b-3p	1	0.1571	0
353	miR-651	1	0.1538	0
354	let-7c	1	0.1509	0
355	miR-519a-3p	1	0.1481	1
356	miR-153	1	0.1429	1
357	miR-502-3p	1	0.1364	0
358	miR-376b-3p	1	0.1358	0
359	miR-520f	1	0.1333	0
360	miR-519b-3p	1	0.1333	0
361	miR-20a-5p	1	0.133	0
362	miR-152	1	0.1266	0
363	miR-181d	1	0.125	0
364	miR-378a-5p	1	0.125	0
365	miR-485-3p	1	0.125	0
366	miR-548c-5p	1	0.1233	0
367	miR-376a-3p	1	0.1176	0
368	miR-506-3p	1	0.1122	0
369	miR-553	1	0.1111	0
370	miR-106a-5p	1	0.1111	0
371	miR-208b	1	0.1094	0
372	miR-374b-5p	1	0.1069	0
373	miR-30b-5p	1	0.1005	0
374	miR-492	1	0.1	1
375	miR-645	1	0.1	0
376	miR-556-5p	1	0.0984	0
377	miR-770-5p	1	0.0968	0
378	miR-18b-5p	1	0.0964	0
379	miR-219-1-3p	1	0.0909	1
380	miR-551a	1	0.0833	0
381	miR-526b-3p	1	0.0769	0
382	miR-509-3p	1	0.0741	0
383	miR-519d	1	0.069	0
384	miR-431-5p	1	0.0645	0
385	miR-614	1	0.0526	1
386	miR-450a-5p	1	0.05	1
387	miR-584-5p	1	0.0357	0
388	miR-596	1	0	0
389	miR-518c-3p	1	0	0
390	miR-215	1	0	0
391	miR-126-5p	1	0	0
392	miR-517b-3p	1	0	0
393	miR-17-3p	1	0	0
394	miR-552	1	0	0
395	miR-380-5p	1	0	0
396	miR-622	1	0	0
397	miR-152-3p	1	0	0
398	miR-518c-5p	1	0	0
399	miR-409-5p	1	0	0
400	miR-103-1	1	0	0
401	miR-450a-1-3p	1	0	0
402	miR-188-5p	1	0	0
403	miR-24-1-5p	1	0	0
404	miR-1258	1	0	0
405	miR-373-5p	1	0	0
406	miR-140*	1	0	0
407	miR-23b-5p	1	0	0
408	miR-24a	1	0	0
409	miR-383	1	0	0
410	miR-219a-5p	1	0	0
411	miR-200	0	1	N/A
412	miR-193a-5p	0	1	N/A
413	miR-30b-3p	0	1	N/A
414	miR-612	0	1	N/A
415	miR-340-5p	0	1	N/A
416	miR-5787	0	1	N/A
417	miR-1285-3p	0	1	N/A
418	miR-629-5p	0	1	N/A
419	miR-26	0	1	N/A
420	miR-16-2-3p	0	1	N/A
421	miR-196	0	1	N/A
422	miR-196a-2	0	1	N/A
423	miR-30c-1-3p	0	1	N/A
424	miR-449c-5p	0	1	N/A
425	miR-891a	0	0.6667	N/A
426	let-7a3b	0	0.6667	N/A
427	let-7a1f1	0	0.6667	N/A
428	miR-23	0	0.6667	N/A
429	miR-510-5p	0	0.5	N/A
430	miR-545-3p	0	0.5	N/A
431	miR-1296	0	0.4706	N/A
432	miR-153-3p	0	0.4444	N/A
433	miR-133	0	0.4286	N/A
434	miR-663a	0	0.4	N/A
435	miR-655	0	0.3846	N/A
436	miR-889	0	0.375	N/A
437	miR-372-3p	0	0.3636	N/A
438	miR-562	0	0.3333	N/A
439	miR-302a-5p	0	0.3333	N/A
440	miR-802	0	0.3333	N/A
441	miR-522-3p	0	0.3333	N/A
442	let-7	0	0.3333	N/A
443	miR-494-3p	0	0.3333	N/A
444	miR-134-5p	0	0.3333	N/A
445	miR-130	0	0.3333	N/A
446	miR-30e-3p	0	0.2727	N/A
447	miR-151a-3p	0	0.2727	N/A
448	miR-370-3p	0	0.25	N/A
449	miR-219-5p	0	0.25	N/A
450	miR-523-3p	0	0.25	N/A
451	miR-433-3p	0	0.25	N/A
452	miR-383-5p	0	0.25	N/A
453	miR-151a-5p	0	0.25	N/A
454	miR-135a-5p	0	0.2432	N/A
455	miR-328	0	0.2222	N/A
456	miR-302d-3p	0	0.2222	N/A
457	miR-520h	0	0.2143	N/A
458	miR-323a-3p	0	0.2105	N/A
459	miR-519d-3p	0	0.2	N/A
460	miR-325	0	0.2	N/A
461	miR-605-5p	0	0.2	N/A
462	miR-182-3p	0	0.2	N/A
463	miR-337-3p	0	0.2	N/A
464	miR-372	0	0.1935	N/A
465	miR-99a-5p	0	0.1905	N/A
466	miR-493-5p	0	0.1852	N/A
467	miR-510	0	0.1818	N/A
468	miR-302a-3p	0	0.1778	N/A
469	miR-580	0	0.1765	N/A
470	miR-410	0	0.1667	N/A
471	miR-299-5p	0	0.1667	N/A
472	miR-518f-3p	0	0.1667	N/A
473	miR-181a-3p	0	0.1667	N/A
474	miR-660-5p	0	0.1667	N/A
475	miR-370	0	0.1667	N/A
476	miR-520e	0	0.1636	N/A
477	miR-501-3p	0	0.16	N/A
478	miR-146b-5p	0	0.1538	N/A
479	miR-937-3p	0	0.1538	N/A
480	miR-1266	0	0.1481	N/A
481	miR-555	0	0.1463	N/A
482	miR-520b	0	0.1449	N/A
483	miR-518a-3p	0	0.1429	N/A
484	miR-20b-5p	0	0.1429	N/A
485	miR-511	0	0.1429	N/A
486	miR-488-5p	0	0.1429	N/A
487	miR-524-5p	0	0.1429	N/A
488	let-7c-5p	0	0.1429	N/A
489	miR-449b-5p	0	0.1404	N/A
490	miR-520c-3p	0	0.1316	N/A
491	miR-518b	0	0.125	N/A
492	miR-30d-5p	0	0.1189	N/A
493	miR-485-5p	0	0.1176	N/A
494	miR-208a	0	0.1111	N/A
495	miR-516b-5p	0	0.1111	N/A
496	miR-376a-5p	0	0.1111	N/A
497	miR-525-5p	0	0.1	N/A
498	miR-200a-5p	0	0.1	N/A
499	miR-514a-3p	0	0.1	N/A
500	miR-216b	0	0.0909	N/A
501	miR-519e-3p	0	0.087	N/A
502	miR-133a-3p	0	0.08	N/A
503	miR-330-5p	0	0.0769	N/A
504	miR-147a	0	0.0769	N/A
505	miR-142-5p	0	0.0455	N/A
506	miR-16-1	0	0	N/A
507	miR-583	0	0	N/A
508	miR-434-5p	0	0	N/A
509	miR-675-5p	0	0	N/A
510	miR-371a-3p	0	0	N/A
511	miR-302b-5p	0	0	N/A
512	miR-1245a	0	0	N/A
513	miR-101-5p	0	0	N/A
514	miR-424-3p	0	0	N/A
515	miR-302c-5p	0	0	N/A
516	miR-30-3p	0	0	N/A
517	miR-92-1	0	0	N/A
518	miR-92-2	0	0	N/A
519	miR-526b-5p	0	0	N/A
520	miR-329	0	0	N/A
521	miR-572	0	0	N/A
522	miR-548p	0	0	N/A
523	miR-1226-3p	0	0	N/A
524	miR-654-3p	0	0	N/A
525	miR-380-3p	0	0	N/A
526	miR-708-3p	0	0	N/A
527	miR-515-5p	0	0	N/A
528	miR-518a-5p	0	0	N/A
529	miR-639	0	0	N/A
530	miR-519	0	0	N/A
531	miR-762	0	0	N/A
532	miR-643	0	0	N/A
533	miR-760	0	0	N/A
534	miR-434-3p	0	0	N/A
535	miR-34a-3p	0	0	N/A
536	miR-412	0	0	N/A
537	miR-650	0	0	N/A
538	miR-517a-3p	0	0	N/A
539	miR-412-3p	0	0	N/A
540	miR-518e-3p	0	0	N/A
541	miR-369-3p	0	0	N/A
542	miR-16-1-3p	0	0	N/A
543	miR-769-5p	0	0	N/A
544	miR-432-3p	0	0	N/A
545	miR-511-5p	0	0	N/A
546	miR-516a-5p	0	0	N/A
547	miR-507	0	0	N/A
548	miR-520a-5p	0	0	N/A
549	miR-632	0	0	N/A
550	miR-633	0	0	N/A
551	miR-517c-3p	0	0	N/A
552	miR-369-5p	0	0	N/A
553	miR-512-5p	0	0	N/A
554	miR-19b-1-5p	0	0	N/A
555	miR-942-5p	0	0	N/A
556	miR-874-3p	0	0	N/A
557	miR-1228-3p	0	0	N/A
558	miR-524-3p	0	0	N/A
559	miR-516a-3p	0	0	N/A
560	miR-18a-3p	0	0	N/A
561	miR-610	0	0	N/A
562	miR-489-3p	0	0	N/A
563	miR-328-3p	0	0	N/A
564	miR-518d-3p	0	0	N/A
565	miR-338-5p	0	0	N/A
566	miR-892b	0	0	N/A
567	miR-105-5p	0	0	N/A
568	miR-320d	0	0	N/A
569	miR-409-3p	0	0	N/A
570	miR-519e-5p	0	0	N/A
571	miR-1296-5p	0	0	N/A
572	miR-19b-2	0	0	N/A
573	miR-525-3p	0	0	N/A
574	miR-1297	0	0	N/A
575	miR-487b	0	0	N/A
576	miR-876-3p	0	0	N/A
577	miR-589-5p	0	0	N/A
578	miR-208b-3p	0	0	N/A
579	miR-101b	0	0	N/A
580	miR-24-2-5p	0	0	N/A
581	miR-1270	0	0	N/A
582	miR-452-3p	0	0	N/A
583	miR-155-3p	0	0	N/A
584	miR-579-3p	0	0	N/A
585	miR-216b-5p	0	0	N/A
586	miR-220b	0	0	N/A
587	miR-29b-1	0	0	N/A
588	miR-1256	0	0	N/A
589	miR-659-3p	0	0	N/A
590	let-7e-3p	0	0	N/A
591	miR-17-19b-1	0	0	N/A
592	miR-548d-3p	0	0	N/A
593	miR-1b	0	0	N/A
594	miR-886-3p	0	0	N/A
595	miR-34	0	0	N/A
596	miR-1231	0	0	N/A
597	miR-513a-3p	0	0	N/A
598	miR-27	0	0	N/A
599	miR-29	0	0	N/A
600	miR-95-3p	0	0	N/A
601	miR-154-3p	0	0	N/A
602	miR-886-5p	0	0	N/A
603	miR-19	0	0	N/A
604	miR-16a	0	0	N/A
605	miR-520g-3p	0	0	N/A
606	miR-181	0	0	N/A
607	miR-345-5p	0	0	N/A
608	miR-199	0	0	N/A
609	miR-517-5p	0	0	N/A
610	miR-298	0	0	N/A
611	miR-148b-5p	0	0	N/A
612	miR-148	0	0	N/A
613	miR-215-5p	0	0	N/A
614	miR-146b-3p	0	0	N/A
615	miR-542-5p	0	0	N/A
616	miR-520d-5p	0	0	N/A
617	miR-494	0	0	N/A
618	miR-31-3p	0	0	N/A
Abbreviation: N/A: not available.
