# Supplementary material for: Biomarker microRNAs for prostate cancer metastasis: screened with a network vulnerability analysis model
Source: J Transl Med. 2018 May 21;16:134. doi: 10.1186/s12967-018-1506-7 (PMC5963164; doi:10.1186/s12967-018-1506-7)
Supplement: Supplementary file 3 — Additional file 3. MPCa-specific microRNA-mRNA network. [file 12967_2018_1506_MOESM3_ESM.xls]

## Sheet: Result
Additional file 3. MPCa-specific microRNA-mRNA network.
miRNA ID	Gene symbol
miR-125b-5p	FAM19A1
miR-30c-5p	ZNF281
miR-374a-5p	ZNF281
miR-198	ZNF281
miR-196b-5p	ZNF281
miR-375	ZNF281
miR-203a-3p	ZNF281
miR-23b-3p	ZNF281
miR-374b-5p	ZNF281
miR-33b-5p	ZNF281
miR-26b-5p	EID1
miR-376a-3p	DDIT3
miR-30c-5p	DDIT4
miR-101-3p	DDIT4
miR-221-3p	DDIT4
miR-671-5p	ATF3
miR-451a	IQGAP2
miR-363-3p	IQGAP2
let-7e-5p	IQGAP3
miR-101-3p	IQGAP3
let-7f-5p	IQGAP3
miR-671-5p	HLA-DRB1
miR-582-5p	HLA-DRB1
miR-363-3p	NEFH
miR-29b-3p	DUSP2
miR-133b	DUSP1
miR-495-3p	DUSP1
miR-101-3p	DUSP1
miR-152	DUSP1
miR-101-3p	EMP1
miR-204-5p	EMP1
miR-152	EMP1
miR-29b-3p	FOS
miR-222-3p	FOS
miR-101-3p	FOS
miR-221-3p	FOS
miR-27b-3p	F3
miR-148a-3p	F3
miR-152	F3
miR-376c-3p	F3
miR-486-5p	CDC42EP3
miR-26b-5p	PTGS2
miR-101-3p	PTGS2
miR-199a-5p	UNG
miR-575	PLAGL1
miR-146b-5p	PLAGL1
miR-23b-3p	PLAGL1
miR-214-3p	UCP2
miR-133a	UCP2
miR-125a-3p	FLNA
miR-374a-5p	MBD5
miR-145-5p	STAT1
miR-198	CENPE
miR-1-3p	FABP3
miR-376a-3p	CENPF
miR-144-3p	SLMAP
miR-101-3p	SLMAP
miR-374a-5p	NCAPD3
miR-101-3p	ZNF451
miR-218-5p	GMNN
miR-376a-3p	GMNN
miR-205-5p	CTGF
miR-145-5p	CTGF
miR-548c-3p	YY1
miR-101-3p	YY1
miR-125a-3p	YY1
miR-31-5p	YY1
let-7e-5p	NEK3
miR-486-5p	OLFM4
miR-204-5p	MAG
miR-130a-3p	FRMD6
miR-143-3p	FSCN1
miR-133b	FSCN1
miR-133a	FSCN1
miR-145-5p	FSCN1
miR-218-5p	PKP4
miR-23b-3p	PKP4
miR-150-5p	PKP4
miR-204-5p	DLX6
miR-30c-5p	SOCS3
miR-203a-3p	SOCS3
miR-27b-3p	NPTX2
miR-575	SLC14A1
miR-204-5p	DR1
miR-31-5p	SRD5A1
miR-30c-5p	LRCH2
miR-101-3p	LRCH2
miR-203a-3p	LRCH2
miR-363-3p	FHL2
miR-214-3p	PTEN
miR-144-3p	PTEN
miR-29b-3p	PTEN
miR-494	PTEN
miR-26b-5p	PTEN
miR-222-3p	PTEN
miR-221-3p	PTEN
miR-152	PTEN
miR-23b-3p	PTEN
miR-363-3p	TAGAP
miR-30c-5p	PGM3
miR-27b-3p	ITGB8
miR-23b-3p	ITGB8
miR-145-5p	ITGB8
miR-30c-5p	ACP2
miR-582-5p	OVGP1
miR-148a-3p	HSP90AA1
miR-374a-5p	DST
miR-144-3p	DST
miR-26b-5p	DST
miR-152	DST
miR-374b-5p	DST
miR-30c-5p	ITGA4
miR-374b-5p	ITGA4
miR-33b-5p	NPC1
miR-196b-5p	PPP1R12B
miR-27b-3p	ST6GALNAC3
miR-29b-3p	COL15A1
miR-196b-5p	COL15A1
miR-23b-3p	COL15A1
miR-26b-5p	C1S
miR-486-5p	SRF
miR-1-3p	SRF
miR-198	SLC25A28
miR-218-5p	SLC25A28
miR-23b-3p	CDC37L1
miR-27b-3p	FYN
miR-1-3p	FYN
miR-223-3p	PPP1R14B
miR-26b-5p	SPG20
miR-23b-3p	SPG20
miR-204-5p	EPHB6
miR-27b-3p	LPGAT1
miR-23b-3p	LPGAT1
miR-23b-3p	CCNH
miR-27b-3p	LGALS3
miR-222-3p	TNFSF10
miR-221-3p	TNFSF10
miR-203a-3p	TP63
miR-218-5p	SFMBT1
miR-130a-3p	SFMBT1
miR-491-5p	TM4SF1
miR-27b-3p	SFRP1
miR-218-5p	SFRP2
miR-196b-5p	MXRA7
miR-221-3p	RIN2
miR-486-5p	PLA1A
miR-582-5p	TMEM87A
miR-23b-3p	TMEM87A
miR-374b-5p	TMEM87A
miR-30c-5p	PCDH10
miR-143-3p	DHX37
miR-548c-3p	RCE1
miR-133b	RCE1
miR-198	RCE1
miR-491-5p	RCE1
miR-28-5p	RCE1
miR-27b-3p	N4BP1
miR-28-5p	N4BP1
miR-23b-3p	N4BP1
miR-363-3p	EGR1
miR-150-5p	EGR1
miR-100-5p	EGR2
miR-150-5p	EGR2
miR-27b-3p	SMARCA1
miR-144-3p	SMARCA1
miR-101-3p	SMARCA1
miR-152	SMARCA1
miR-376c-3p	SMARCA1
miR-203a-3p	SMARCA1
miR-1-3p	BRI3BP
miR-495-3p	ECHDC1
miR-31-5p	ECHDC1
miR-145-5p	ECHDC1
miR-30c-5p	MIA3
miR-222-3p	MIA3
miR-495-3p	MIA3
miR-196b-5p	MIA3
miR-101-3p	MIA3
miR-221-3p	MIA3
miR-486-5p	PPP3CB
miR-26b-5p	PPP3CB
miR-196b-5p	PPP3CB
miR-101-3p	PPP3CB
miR-33b-5p	PPP3CB
miR-144-3p	RSRC1
miR-27b-3p	CACYBP
miR-27b-3p	CD44
miR-198	DDR2
miR-602	TAGLN
miR-23b-3p	GNAI1
miR-198	PAK2
miR-486-5p	VEGFA
miR-29b-3p	VEGFA
miR-205-5p	VEGFA
miR-195-5p	VEGFA
miR-150-5p	VEGFA
miR-145-5p	VEGFA
miR-24-3p	PER2
miR-130a-3p	CD69
miR-30c-5p	CARS
let-7e-5p	MPL
miR-28-5p	MPL
let-7f-5p	MPL
miR-26b-5p	CCND2
miR-196b-5p	CCND2
miR-204-5p	CCND2
miR-152	CCND2
miR-671-5p	CAPN6
miR-146b-5p	CASK
miR-144-3p	CASK
miR-363-3p	CASK
miR-196b-5p	CASK
miR-375	CASK
miR-195-5p	CASK
miR-23b-3p	CASK
miR-195-5p	VCL
miR-33b-5p	VCL
miR-101-3p	SLC1A1
miR-204-5p	SLC1A1
miR-23b-3p	SLC1A1
miR-27b-3p	CAMTA1
miR-23b-3p	CAMTA1
miR-152	PRNP
miR-204-5p	CRTAP
miR-29b-3p	CAV2
miR-199a-5p	CAV1
miR-196b-5p	CAV1
miR-26b-5p	KLHL24
miR-26b-5p	IL6
miR-374b-5p	IL6
miR-205-5p	GNAS
miR-218-5p	GNAS
miR-136-5p	GNAS
miR-27b-3p	AMOTL2
miR-27b-3p	HMGB3
miR-28-5p	HMGB3
miR-29b-3p	RND3
miR-23b-3p	CA2
miR-23b-3p	WHSC1
miR-152	MKL2
miR-1-3p	MYOCD
miR-130a-3p	NUP133
miR-150-5p	NUP133
miR-29b-3p	MMP2
miR-451a	MMP2
miR-887	MMP2
miR-27b-3p	NAV1
miR-27b-3p	ACTA2
miR-671-5p	RAP1GDS1
miR-204-5p	SPOCK3
miR-375	PDLIM5
miR-23b-3p	PDLIM5
miR-101-3p	EYA1
miR-136-5p	EYA1
miR-27b-3p	EYA4
miR-377-3p	EYA4
miR-203a-3p	EYA4
let-7e-5p	SUOX
let-7f-5p	SUOX
miR-29b-3p	ACVR2A
miR-196b-5p	GALC
miR-27b-3p	GPD1L
miR-210	GPD1L
miR-214-3p	ARPC5L
miR-223-3p	ARPC5L
miR-204-5p	ARPC5L
miR-196b-5p	SMC3
miR-150-5p	SMC3
miR-27b-3p	ALCAM
miR-148a-3p	ALCAM
miR-24-3p	MYC
miR-135a-5p	MYC
miR-451a	MYC
miR-145-5p	MYC
let-7f-5p	MYC
miR-602	ZXDC
miR-27b-3p	CYP1B1
miR-374b-5p	VPS36
miR-136-5p	VPS36
miR-27b-3p	IER3
miR-27b-3p	MBNL2
miR-198	MBNL2
miR-196a-5p	MBNL2
miR-26b-5p	MBNL2
miR-196b-5p	MBNL2
miR-218-5p	MBNL2
miR-203a-3p	MBNL2
miR-195-5p	ACOT7
miR-27b-3p	NUP210
miR-125b-5p	NUP210
miR-148a-3p	DKK1
miR-31-5p	DKK1
miR-196a-5p	HOXB7
miR-196b-5p	HOXB7
miR-204-5p	HOXB7
miR-198	ADH5
miR-24-3p	NCSTN
miR-204-5p	SOX30
miR-133b	SQLE
miR-205-5p	SQLE
miR-196b-5p	CPEB3
miR-152	CPEB3
miR-214-3p	PYGB
miR-27b-3p	BTG2
miR-31-5p	BTG2
miR-671-5p	CLINT1
miR-145-5p	CLINT1
miR-204-5p	MRC2
miR-1-3p	ANXA2
miR-23b-3p	ANXA2
miR-28-5p	SLCO4A1
miR-33b-5p	GAS1
miR-26b-5p	PLCB1
miR-30c-5p	TANK
miR-26b-5p	TANK
miR-152	BCLAF1
miR-616-3p	ZNF589
let-7e-5p	GATM
miR-30c-5p	GATM
miR-29b-3p	NFIA
miR-223-3p	NFIA
miR-363-3p	NFIA
miR-218-5p	NFIA
miR-23b-3p	FOSB
miR-144-3p	IRS1
miR-223-3p	IRS1
miR-148a-3p	IRS1
miR-145-5p	IRS1
miR-135a-5p	TNC
miR-486-5p	TNC
miR-218-5p	TNC
miR-1-3p	TNC
miR-203a-3p	TNC
miR-23b-3p	FGF2
miR-584-5p	CLU
miR-198	CLU
miR-125b-5p	CLU
miR-195-5p	CLU
miR-29b-3p	C11orf54
miR-218-5p	C11orf54
miR-27b-3p	GRB10
miR-26b-5p	GRB10
miR-616-3p	SLC15A2
miR-1-3p	TPM4
let-7e-5p	TPM2
let-7f-5p	TPM2
miR-491-5p	TPM1
miR-152	CACNB2
miR-101-3p	MELK
miR-23b-3p	MELK
miR-144-3p	ITPR1
miR-26b-5p	ITPR1
miR-363-3p	ITPR1
miR-101-3p	ITPR1
miR-204-5p	ITPR1
miR-203a-3p	ITPR1
miR-374b-5p	ITPR1
miR-143-3p	STIP1
let-7e-5p	BAG2
miR-223-3p	BAG2
let-7f-5p	BAG2
miR-198	PLXNA1
miR-133b	MCL1
miR-29b-3p	MCL1
miR-26b-5p	MCL1
miR-101-3p	MCL1
miR-582-5p	MCL1
miR-144-3p	ASNS
miR-23b-3p	ASNS
miR-29b-3p	CDK6
miR-198	CDK6
miR-26b-5p	CDK6
miR-125b-5p	CDK6
miR-218-5p	CDK6
miR-195-5p	CDK6
miR-203a-3p	CDK6
miR-144-3p	P4HA1
miR-495-3p	P4HA1
miR-374a-5p	BCL6
miR-26b-5p	BCL6
miR-221-3p	GPR107
miR-27b-3p	AMD1
miR-491-5p	AMD1
miR-205-5p	CYR61
miR-222-3p	CYR61
miR-221-3p	CYR61
miR-23b-3p	PHACTR2
miR-33b-5p	PHACTR2
miR-26b-5p	TRPC4
miR-101-3p	TRPC4
miR-26b-5p	PAPD4
miR-101-3p	CCDC68
miR-26b-5p	CEBPG
miR-125b-5p	CEBPG
miR-152	CEBPG
miR-221-3p	HECTD2
miR-363-3p	RAB23
miR-33b-5p	RAB23
miR-377-3p	SLC35A1
miR-582-5p	SLC35A1
miR-145-5p	CCDC59
miR-26b-5p	KLF4
miR-363-3p	KLF4
miR-148a-3p	KLF4
miR-130a-3p	KLF4
miR-152	KLF4
miR-145-5p	KLF4
miR-29b-3p	KLF2
miR-223-3p	KLF2
miR-363-3p	KLF2
miR-101-3p	KLF2
miR-136-5p	CLEC2B
miR-582-5p	CTH
miR-150-5p	CTH
miR-199a-5p	MGAT4B
miR-199b-5p	MGAT4B
miR-26b-5p	DNAJA2
miR-495-3p	APP
miR-101-3p	APP
miR-130a-3p	APP
let-7f-5p	APP
miR-887	LST1
miR-1-3p	IFIT1
miR-203a-3p	IFIT1
miR-27b-3p	EDNRA
miR-203a-3p	EDNRA
miR-198	DPF1
miR-615-3p	DPF1
miR-28-5p	DPF1
miR-615-3p	PTGDS
miR-671-5p	PTGDS
miR-1-3p	TNS4
miR-1-3p	C12orf49
miR-196a-5p	KRT5
miR-27b-3p	ALDH7A1
miR-152	GPM6A
miR-26b-5p	GADD45B
miR-130a-3p	GADD45B
miR-584-5p	SLC33A1
miR-26b-5p	SLC33A1
miR-101-3p	PARVA
miR-218-5p	ITM2C
miR-221-3p	SLC35F5
miR-27b-3p	XPO1
miR-33b-5p	XPO1
miR-143-3p	HRAS
miR-145-5p	MAP4K2
miR-196b-5p	CDV3
miR-204-5p	CDV3
miR-101-3p	TSC22D1
miR-130a-3p	TSC22D1
miR-146b-5p	STRBP
miR-26b-5p	AKAP7
miR-204-5p	AIF1
miR-363-3p	PDPN
miR-130a-3p	FAM46B
miR-30c-5p	CAMK4
miR-33b-5p	CAMK4
miR-223-3p	NUCKS1
miR-23b-3p	NUCKS1
miR-125a-3p	CCDC28B
miR-23b-3p	ALG13
miR-30c-5p	KCTD3
miR-495-3p	KCTD3
miR-218-5p	STAM2
miR-30c-5p	PXK
miR-24-3p	PXK
miR-27b-3p	LPL
miR-29b-3p	LPL
miR-375	FBLN1
miR-125b-5p	CBX7
miR-29b-3p	ESR1
miR-222-3p	ESR1
miR-130a-3p	ESR1
miR-221-3p	ESR1
miR-204-5p	NR4A2
miR-575	NR4A1
miR-195-5p	NR4A1
miR-99a-5p	DIAPH1
miR-33b-5p	DIAPH1
miR-23b-3p	NR4A3
miR-204-5p	LMOD1
miR-26b-5p	ENOSF1
miR-33b-5p	ENOSF1
miR-148a-3p	ABCC3
miR-495-3p	PDE4D
miR-148a-3p	PDE4D
miR-152	PDE4D
miR-33b-5p	PDE4D
miR-204-5p	DNM2
miR-130a-3p	DNM2
miR-29b-3p	DDAH1
miR-210	DDAH1
miR-23b-3p	DDAH1
miR-203a-3p	MCTP2
miR-26b-5p	LEF1
miR-27b-3p	HSPD1
miR-491-5p	HSPD1
miR-1-3p	HSPD1
miR-26b-5p	PDSS2
miR-26b-5p	GBP1
miR-152	HN1
miR-204-5p	MEIS2
miR-204-5p	LTBR
miR-582-5p	SSBP2
