# Supplementary material for: Biomarker microRNAs for prostate cancer metastasis: screened with a network vulnerability analysis model
Source: J Transl Med. 2018 May 21;16:134. doi: 10.1186/s12967-018-1506-7 (PMC5963164; doi:10.1186/s12967-018-1506-7)
Supplement: Supplementary file 4 — Additional file 4. MicroRNAs with significantly high NSR and TFP values in MPCa-specific microRNA-mRNA network. The p values were calculated using Wilcoxon signed-rank test. [file 12967_2018_1506_MOESM4_ESM.xls]

## Sheet: Result
Additional file 4. MicroRNAs with significantly high NSR and TFP values in MPCa-specific network.
No.	MicroRNA ID	Target number	NSR (P-value)	TFP (P-value)
1	miR-204-5p	21	13 (5.42E-20)	0.2857 (3.97E-04)
2	miR-152	17	6 (1.75E-11)	0.2941 (1.22E-04)
3	miR-198	12	5 (9.84E-10)	0.3333 (7.63E-06)
4	miR-363-3p	12	4 (1.29E-07)	0.3333 (7.63E-06)
5	miR-101-3p	24	3 (6.59E-05)	0.2917 (1.53E-04)
6	miR-130a-3p	11	3 (6.59E-05)	0.2727 (1.04E-03)
7	miR-145-5p	12	3 (6.59E-05)	0.2500 (1.08E-02)
Note: The p-values are calculated using Wilcoxon signed-rank test. Abbreviations: NSR: number of single-line regulation TFP: transcription factor gene percentage.
