# Supplementary material for: Biomarker microRNAs for prostate cancer metastasis: screened with a network vulnerability analysis model
Source: J Transl Med. 2018 May 21;16:134. doi: 10.1186/s12967-018-1506-7 (PMC5963164; doi:10.1186/s12967-018-1506-7)
Supplement: Supplementary file 5 — Additional file 5. Significant GO terms enriched by targets of the identified microRNA biomarkers. The p values were adjusted using Benjamini–Hochberg method. [file 12967_2018_1506_MOESM5_ESM.xls]

## Sheet: Result
Additional file 5. The significant GO terms enriched by targets of the identified microRNA biomarkers.
GO term	Count	%	Raw p-value	adj.p-value	Genes
Biological process
GO:0000278~mitotic cell cycle	60	5.69801	1.08417e-10	3.51922e-07	E2F1, AURKB, APP, TARDBP, PSMD5, USP16, CCNA2, PSMD7, STAG2, ZW10, CDC7, KHDRBS1, KIF11, CDK6, RB1, HMGA2, DCTN3, CDK4, PPP1CB, WEE1, INHBA, PPM1D, PSME1, CCND2, MDM2, ADAM17, PSME3, MAPRE2, STMN1, MAPRE1, NEK4, GADD45A, ACVR1, CETN2, NEDD9, CEP55, NUMA1, PSMB6, BCL2, CDC123, PPP3CB, PAFAH1B1, PPP3CA, UBE2D1, BUB3, TAF1, MAP2K1, CENPE, SMC2, RGS14, CDC25B, MPHOSPH9, NEDD1, PSMC6, CDKN1A, CDKN1B, …
GO:0006793~phosphorus metabolic process	112	10.6363	2.46379e-09	3.99872e-06	ALPPL2, EFNA1, AURKB, MAP3K5, APP, MAP3K4, PSKH1, ILK, TLK1, PRKACB, FRS2, MAP2K6, PTPRJ, TAZ, WNK1, PPP1CC, PPP1CB, WEE1, MARK1, MAPK1, ROR2, NEK4, EIF2AK3, NEK7, CDK5R1, MAP4K2, ATP6V0B, EPHB6, DUSP14, PRKRA, DULLARD, DYRK2, TAF1, MAP2K1, TGFBR1, TGFBR2, MAP2K4, TRIO, PPA2, EPHA2, ATM, NTRK3, EPHA4, EPHA7, PLK2, DYRK1A, CDC14A, ATP5B, SYNJ1, CCNT1, DAXX, PTEN, DDR2, RNGTT, NDUFS4, PAK2, PAK3, C…
GO:0006796~phosphate metabolic process	112	10.6363	2.46379e-09	3.99872e-06	ALPPL2, EFNA1, AURKB, MAP3K5, APP, MAP3K4, PSKH1, ILK, TLK1, PRKACB, FRS2, MAP2K6, PTPRJ, TAZ, WNK1, PPP1CC, PPP1CB, WEE1, MARK1, MAPK1, ROR2, NEK4, EIF2AK3, NEK7, CDK5R1, MAP4K2, ATP6V0B, EPHB6, DUSP14, PRKRA, DULLARD, DYRK2, TAF1, MAP2K1, TGFBR1, TGFBR2, MAP2K4, TRIO, PPA2, EPHA2, ATM, NTRK3, EPHA4, EPHA7, PLK2, DYRK1A, CDC14A, ATP5B, SYNJ1, CCNT1, DAXX, PTEN, DDR2, RNGTT, NDUFS4, PAK2, PAK3, C…
GO:0042981~regulation of apoptosis	97	9.21178	3.23958e-09	3.50522e-06	MEF2C, RTN4, PDIA3, PTGS2, DEDD, MMP9, BNIP3, PMAIP1, SGMS1, DAXX, PTEN, IL10, CTNNBL1, MAP3K5, APP, ILK, DLG5, MYC, MAP2K6, ARHGEF3, NOL3, PRAME, AARS, HBXIP, BCL2L11, INHBA, MAPK1, EYA1, TNFRSF10B, HIPK1, BNIP2, IFNB1, F3, IGF2R, VEGFA, TNFAIP8, ADAM17, FOXC1, PSME3, TNFAIP3, PRNP, EIF2AK3, ACVR1, BCLAF1, ING3, YWHAZ, CDK5R1, APH1A, MCL1, CLU, PPP3R1, SOX4, BCL2L2, BCL2L1, SFN, NR3C1, SOX9, DPF…
GO:0008284~positive regulation of cell proliferation	61	5.79297	3.4842e-09	2.82742e-06	PPARD, E2F3, CDX2, NRP1, PTGS2, DDR2, IL11, NDUFS4, ANG, ILK, SHC1, CCNA2, MYC, CDC7, UBE2A, IRS2, PRAME, EFNB1, CDK6, CDK4, PPP1CB, IRS1, MMP12, MYCN, SUZ12, HES1, MAPK1, HIPK1, CCND2, F3, VEGFA, ADAM17, MDM2, SOX2, CLU, SOX4, TAC1, BCL2L1, TIMP1, IGF1R, AGGF1, BCL2, CDC123, RUNX2, B4GALT1, KLF5, PDF, TGFBR1, TGFBR2, STAT1, CDC25B, NRAS, HDAC4, CDKN1A, HDAC2, CDKN1B, DLX6, BNC1, PBX1, JAK2, BMPR…
GO:0022402~cell cycle process	75	7.12251	4.86794e-09	3.16026e-06	E2F1, RAD51C, AIF1, AURKB, DAXX, APP, TARDBP, ILK, H2AFX, PSMD5, USP16, MYC, CCNA2, PSMD7, STAG2, MAP2K6, ZW10, CDC7, KHDRBS1, CGRRF1, KIF11, CDK6, RB1, HMGA2, DCTN3, CDK4, PPP1CB, WEE1, INHBA, PPM1D, PSME1, CCND2, ADAM17, MDM2, PSME3, MAPRE2, MAPRE1, STMN1, NEK4, DST, GADD45A, ACVR1, NEDD9, CETN2, CEP55, NUMA1, PSMB6, KRT7, BCL2, CDC123, PPP3CB, PAFAH1B1, PPP3CA, UBE2D1, THBS1, LFNG, BUB3, TAF1,…
GO:0043067~regulation of programmed cell death	97	9.21178	5.40559e-09	2.92442e-06	MEF2C, RTN4, PDIA3, PTGS2, DEDD, MMP9, BNIP3, PMAIP1, SGMS1, DAXX, PTEN, IL10, CTNNBL1, MAP3K5, APP, ILK, DLG5, MYC, MAP2K6, ARHGEF3, NOL3, PRAME, AARS, HBXIP, BCL2L11, INHBA, MAPK1, EYA1, TNFRSF10B, HIPK1, BNIP2, IFNB1, F3, IGF2R, VEGFA, TNFAIP8, ADAM17, FOXC1, PSME3, TNFAIP3, PRNP, EIF2AK3, ACVR1, BCLAF1, ING3, YWHAZ, CDK5R1, APH1A, MCL1, CLU, PPP3R1, SOX4, BCL2L2, BCL2L1, SFN, NR3C1, SOX9, DPF…
GO:0010941~regulation of cell death	97	9.21178	6.5079e-09	3.0178e-06	MEF2C, RTN4, PDIA3, PTGS2, DEDD, MMP9, BNIP3, PMAIP1, SGMS1, DAXX, PTEN, IL10, CTNNBL1, MAP3K5, APP, ILK, DLG5, MYC, MAP2K6, ARHGEF3, NOL3, PRAME, AARS, HBXIP, BCL2L11, INHBA, MAPK1, EYA1, TNFRSF10B, HIPK1, BNIP2, IFNB1, F3, IGF2R, VEGFA, TNFAIP8, ADAM17, FOXC1, PSME3, TNFAIP3, PRNP, EIF2AK3, ACVR1, BCLAF1, ING3, YWHAZ, CDK5R1, APH1A, MCL1, CLU, PPP3R1, SOX4, BCL2L2, BCL2L1, SFN, NR3C1, SOX9, DPF…
GO:0007049~cell cycle	93	8.83191	1.01304e-08	4.11041e-06	E2F1, CCNT2, RAD51C, E2F3, CDC14A, AIF1, CCNT1, AURKB, DAXX, APP, TARDBP, ILK, H2AFX, TLK1, PSMD5, USP16, MYC, CCNA2, PSMD7, STAG2, MAP2K6, ZW10, CDC7, KHDRBS1, CGRRF1, KIF11, CDK6, RB1, HMGA2, DCTN3, CDK4, PPP1CC, PPP1CB, WEE1, MAPK1, HHEX, INHBA, PPM1D, EP300, PSME1, CCND2, ADAM17, MDM2, PSME3, MAPRE2, MAPRE1, PDCD6IP, STMN1, NEK4, DST, GADD45A, ACVR1, NEDD9, CETN2, CDC73, CEP55, NUMA1, PSMB6, …
GO:0006357~regulation of transcription from RNA polymerase II promoter	88	8.35708	1.69238e-08	6.10385e-06	E2F1, MEF2C, PPARD, CDX2, ELF2, THRB, FOXK2, HOXD13, CBFB, IL11, FOS, HOXC8, APP, SIN3A, ZNF148, SMARCD1, MKL2, MYC, NFX1, ZNF281, SATB2, MYO6, RXRB, YY1, SOX11, MECP2, MED12, RB1, ARNTL, RBBP7, HLTF, JUNB, MYCN, MED6, SUZ12, HES1, HHEX, TARBP2, INHBA, EP300, MTF1, ZNF238, NCOA6, VEGFA, SMARCA5, TFAP2A, MDM2, FOXC1, CAND1, SMARCA2, SMARCA4, SOX2, NFYA, SOX9, TCF7L1, MEIS2, HEXIM1, POU2F1, NFAT5, …
GO:0010604~positive regulation of macromolecule metabolic process	99	9.40171	2.07267e-08	6.72787e-06	MEF2C, CDX2, THRB, HOXD13, IL10, CBFB, IL11, APP, SMARCD1, H2AFX, CCNA2, SATB2, IRS2, MYO6, RXRB, MED12, ARID1A, ARNTL, IRS1, JUNB, TNKS2, HES1, MAPK1, HHEX, EP300, MTF1, VEGFA, SMARCA1, SMARCA2, SMARCA4, SOX2, SOX4, SOX9, MEIS2, PSMB6, ECE1, DYRK2, TCF4, UBE2D1, RUNX2, ZNF423, KLF5, DVL3, TAF1, MAP2K1, KLF12, TGFBR1, NR4A2, HDAC4, PSMC6, HDAC2, RNF4, DNMT1, KLF2, KLF4, E2F1, E2F3, RSF1, FOS, ZNF…
GO:0051173~positive regulation of nitrogen compound metabolic process	80	7.59734	2.78109e-08	8.2067e-06	E2F1, MEF2C, E2F3, CDX2, RSF1, THRB, HOXD13, IL10, CBFB, IL11, FOS, APP, ZNF148, SMARCD1, H2AFX, SHC1, MKL2, USP16, MYC, CCNA2, SATB2, MYO6, RXRB, SOX11, MED12, ARID1A, RB1, ARNTL, JUNB, TNKS2, MED6, HES1, MAPK1, HHEX, INHBA, EYA1, EP300, MTF1, NCOA6, VEGFA, PEBP1, FOXC1, CAND1, SMARCA1, SMARCA2, SMARCA4, ACVR1, SOX2, SOX4, NFYA, SOX9, HPRT1, TCF7L1, IGF1R, MEIS2, POU2F1, NFAT5, TCF4, RUNX2, ZNF4…
GO:0042127~regulation of cell proliferation	92	8.73694	4.04574e-08	1.09437e-05	PPARD, E2F3, CDX2, NRP1, PTGS2, AIF1, HOXD13, DDR2, PTEN, IL10, IL11, NDUFS4, ANG, ILK, SERPINE1, SHC1, DLG5, MYC, CCNA2, CDC7, UBE2A, IRS2, CGRRF1, PRAME, EFNB1, CDK6, RB1, CDK4, PPP1CB, IRS1, MMP12, MYCN, SUZ12, HES1, MAPK1, DDR1, HHEX, PPM1D, HIPK1, CCND2, IFNB1, F3, VEGFA, ADAM17, MDM2, SMARCA2, SOX2, CLU, SOX4, IFI30, TAC1, BCL2L1, SFN, SOX9, TRIB1, TIMP1, IGF1R, AGGF1, BCL2, PRKRA, CDC123, …
GO:0045449~regulation of transcription	233	22.1273	6.06792e-08	1.5151e-05	MEF2C, CDX2, HOXD13, RAB1A, APP, FLI1, SIN3A, BCL7A, CCNA2, TBPL1, PITX2, C11ORF30, RREB1, RXRB, YY1, MED12, MECP2, HES1, MAPK1, ZNF236, ZNF238, MTF1, IFNB1, ASCC3, VEGFA, GPBP1L1, TCF20, HEXIM1, HOXA10, ZNF124, TCF4, KLF5, DNMT3A, AEBP2, DVL3, KLF12, MAP2K1, TGFBR1, PHB, SKI, CELSR2, TFCP2, NOTCH2, ZFHX4, NR1I3, ZNF217, RNF4, DLX6, DMTF1, KLF2, TCF12, KLF4, KLF3, CCNT2, PPARD, ELF2, ZNF532, EZH2…
GO:0045935~positive regulation of nucleobase, nucleoside, nucleotide and nucleic acid metabolic process	77	7.31244	7.04092e-08	1.63248e-05	E2F1, MEF2C, E2F3, CDX2, RSF1, THRB, HOXD13, CBFB, IL10, IL11, FOS, APP, ZNF148, SMARCD1, H2AFX, SHC1, MKL2, USP16, CCNA2, MYC, SATB2, MYO6, RXRB, SOX11, MED12, ARID1A, RB1, ARNTL, JUNB, TNKS2, MED6, HES1, MAPK1, HHEX, INHBA, EYA1, EP300, MTF1, NCOA6, VEGFA, FOXC1, CAND1, SMARCA1, SMARCA2, SMARCA4, ACVR1, SOX2, SOX4, NFYA, SOX9, TCF7L1, IGF1R, MEIS2, POU2F1, NFAT5, TCF4, RUNX2, ZNF423, KLF5, DVL3…
GO:0010629~negative regulation of gene expression	66	6.26781	7.91943e-08	1.71375e-05	MEF2C, E2F1, PPARD, CDX2, RSF1, THRB, DEDD, DICER1, BNIP3, DAXX, CBFA2T2, HOXC8, SIN3A, PBXIP1, ZNF148, EED, BCL7A, MYC, NFX1, KHDRBS1, ZNF281, SATB2, MECP2, RB1, RBBP7, SUZ12, HES1, TARBP2, HHEX, ZNF238, IFNB1, MDM2, SMARCA2, EIF2C4, SMARCA4, BCLAF1, SOX2, BCL2L1, SOX9, TCF7L1, HIC2, MEIS2, HEXIM1, PRKRA, POU2F1, TNRC6B, TCF4, BAZ2A, RUNX2, ZNF423, DNMT3A, KLF12, JARID2, PHB, YWHAB, FZD1, SKI, S…
GO:0006325~chromatin organization	54	5.12821	8.92051e-08	1.80973e-05	MORF4L1, RSF1, EZH2, BNIP3, H2AFV, SMARCD1, SEP15, EED, TLK1, H2AFX, USP16, MLL2, H1F0, UBE2A, SATB2, C11ORF30, ARID1A, RB1, HMGA2, RBBP7, HLTF, C20ORF20, SUZ12, EYA1, EP300, SMARCA5, SMARCA1, SMARCA2, SMARCA4, ING3, SOX2, CDC73, NR3C1, TCF7L1, TSPYL1, CHD7, CDYL, CHD1, BAZ2A, CHD5, CHD4, DNMT3A, AEBP2, TAF5, PHB, SIRT1, ATXN7L3, RPS6KA5, HDAC4, PHF17, HDAC2, HIST1H2AH, DNMT1, H3F3A
GO:0010557~positive regulation of macromolecule biosynthetic process	79	7.50237	1.13564e-07	2.16839e-05	E2F1, MEF2C, E2F3, CDX2, RSF1, THRB, HOXD13, IL10, CBFB, IL11, FOS, APP, ZNF148, SMARCD1, SHC1, MKL2, USP16, MYC, CCNA2, SATB2, IRS2, MYO6, RXRB, SOX11, MED12, ARID1A, RB1, ARNTL, CDK4, IRS1, JUNB, TNKS2, MED6, HES1, MAPK1, HHEX, INHBA, EP300, MTF1, NCOA6, VEGFA, FOXC1, CAND1, SMARCA1, SMARCA2, SMARCA4, ACVR1, SOX2, SOX4, NFYA, SOX9, TCF7L1, IGF1R, MEIS2, POU2F1, NFAT5, DYRK2, TCF4, THBS1, RUNX2,…
GO:0022403~cell cycle phase	57	5.41311	1.32291e-07	2.38561e-05	E2F1, RAD51C, AURKB, APP, TARDBP, H2AFX, USP16, CCNA2, STAG2, ZW10, CDC7, KHDRBS1, KIF11, CDK6, RB1, HMGA2, DCTN3, CDK4, PPP1CB, WEE1, INHBA, PPM1D, CCND2, MDM2, ADAM17, MAPRE2, STMN1, MAPRE1, NEK4, GADD45A, ACVR1, CETN2, NEDD9, CEP55, NUMA1, KRT7, BCL2, CDC123, PPP3CB, PAFAH1B1, PPP3CA, LFNG, BUB3, TAF1, MAP2K1, CENPE, SMC2, RGS14, ATM, CDC25B, MPHOSPH9, NEDD1, CDKN1A, CDKN1B, CIT, SMC1A, DNM2
GO:0051254~positive regulation of RNA metabolic process	63	5.98291	1.63645e-07	2.79571e-05	E2F1, MEF2C, E2F3, CDX2, THRB, HOXD13, CBFB, IL10, IL11, FOS, APP, ZNF148, SMARCD1, MKL2, USP16, MYC, SATB2, MYO6, RXRB, SOX11, MED12, ARID1A, RB1, ARNTL, JUNB, MED6, HES1, INHBA, HHEX, EP300, MTF1, VEGFA, NCOA6, FOXC1, CAND1, SMARCA1, SMARCA2, SMARCA4, SOX2, SOX4, NFYA, SOX9, TCF7L1, MEIS2, POU2F1, NFAT5, TCF4, RUNX2, DVL3, TAF1, MAP2K1, KLF12, NR4A2, CREB5, ATXN7L3, ATXN1, HDAC4, HDAC2, ILF2, R…
GO:0016568~chromatin modification	43	4.08357	1.70934e-07	2.77422e-05	MORF4L1, ING3, RSF1, EZH2, BNIP3, CDC73, NR3C1, CHD7, SMARCD1, EED, CHD1, TLK1, USP16, BAZ2A, CHD5, CHD4, MLL2, DNMT3A, AEBP2, UBE2A, SATB2, TAF5, C11ORF30, PHB, ARID1A, RB1, HLTF, RBBP7, SIRT1, ATXN7L3, C20ORF20, RPS6KA5, SUZ12, HDAC4, PHF17, EYA1, EP300, HDAC2, SMARCA5, DNMT1, SMARCA1, SMARCA2, SMARCA4
GO:0051325~interphase	24	2.2792	2.45749e-07	3.79851e-05	E2F1, KHDRBS1, CDC7, TAF1, CDK6, RB1, CDK4, PPP1CB, INHBA, PPM1D, CDKN1A, APP, CDKN1B, CCND2, BCL2, KRT7, CDC123, PPP3CB, MDM2, ADAM17, PPP3CA, GADD45A, DNM2, ACVR1
GO:0045941~positive regulation of transcription	70	6.64767	2.46245e-07	3.63317e-05	E2F1, MEF2C, E2F3, CDX2, RSF1, THRB, HOXD13, CBFB, IL10, IL11, FOS, APP, ZNF148, SMARCD1, MKL2, USP16, CCNA2, MYC, SATB2, MYO6, RXRB, SOX11, MED12, ARID1A, RB1, ARNTL, JUNB, MED6, HES1, MAPK1, INHBA, HHEX, EP300, MTF1, VEGFA, NCOA6, FOXC1, CAND1, SMARCA1, SMARCA2, SMARCA4, ACVR1, SOX2, SOX4, NFYA, SOX9, TCF7L1, MEIS2, POU2F1, NFAT5, TCF4, RUNX2, ZNF423, KLF5, DVL3, TAF1, KLF12, TGFBR1, NR4A2, CRE…
GO:0016265~death	84	7.97721	2.47612e-07	3.4945e-05	E2F1, RTN4, MEF2C, PPARD, DEDD, BNIP3, SGMS1, PMAIP1, DAXX, PTEN, CTNNBL1, MAP3K5, APP, PAK2, ANG, CXCR4, TARDBP, MYC, SGPL1, ARHGEF3, NOL3, LTBR, GAN, GZMH, SMN2, BCL2L11, DDIT4, EP300, TNFRSF10B, IFNB1, BNIP2, ZFYVE26, F3, TNFAIP8, PSME3, PDCD6IP, TNFAIP3, EIF2AK3, GADD45A, BLCAP, FUS, UBE2Z, APH1A, MCL1, CLU, PPP3R1, MMD, TRIB3, RTKN, BCL2L2, BCL2L1, SFN, HPRT1, PEA15, TSC22D3, ECE1, SH3GLB1, …
GO:0045893~positive regulation of transcription, DNA-dependent	62	5.88794	2.73204e-07	3.69502e-05	E2F1, MEF2C, E2F3, CDX2, THRB, HOXD13, CBFB, IL10, IL11, FOS, APP, ZNF148, SMARCD1, MKL2, USP16, MYC, SATB2, MYO6, RXRB, SOX11, MED12, ARID1A, RB1, ARNTL, JUNB, MED6, HES1, INHBA, HHEX, EP300, MTF1, VEGFA, NCOA6, FOXC1, CAND1, SMARCA1, SMARCA2, SMARCA4, SOX2, SOX4, NFYA, SOX9, TCF7L1, MEIS2, POU2F1, NFAT5, TCF4, RUNX2, DVL3, TAF1, KLF12, NR4A2, CREB5, ATXN7L3, ATXN1, HDAC4, HDAC2, RNF4, ILF2, PBX…
GO:0009891~positive regulation of biosynthetic process	81	7.69231	3.44668e-07	4.47507e-05	E2F1, MEF2C, E2F3, CDX2, RSF1, THRB, HOXD13, IL10, CBFB, IL11, FOS, APP, ZNF148, SMARCD1, SHC1, MKL2, USP16, MYC, CCNA2, SATB2, IRS2, MYO6, RXRB, SOX11, MED12, ARID1A, RB1, ARNTL, CDK4, IRS1, JUNB, TNKS2, MED6, HES1, MAPK1, HHEX, INHBA, EP300, MTF1, NCOA6, VEGFA, FOXC1, CAND1, SMARCA1, SMARCA2, SMARCA4, ACVR1, SOX2, SOX4, NFYA, SOX9, TCF7L1, IGF1R, MEIS2, POU2F1, NFAT5, PRKAA1, DYRK2, THBS1, TCF4…
GO:0010628~positive regulation of gene expression	71	6.74264	3.57373e-07	4.46156e-05	E2F1, MEF2C, E2F3, CDX2, RSF1, THRB, HOXD13, CBFB, IL10, IL11, FOS, APP, ZNF148, SMARCD1, MKL2, USP16, CCNA2, MYC, SATB2, MYO6, RXRB, SOX11, MED12, ARID1A, RB1, ARNTL, JUNB, MED6, HES1, MAPK1, INHBA, HHEX, EP300, MTF1, VEGFA, NCOA6, FOXC1, CAND1, SMARCA1, SMARCA2, SMARCA4, ACVR1, SOX2, SOX4, NFYA, SOX9, TCF7L1, MEIS2, POU2F1, NFAT5, TCF4, RUNX2, ZNF423, KLF5, DVL3, TAF1, KLF12, TGFBR1, NR4A2, CRE…
GO:0008219~cell death	83	7.88224	3.58162e-07	4.30581e-05	E2F1, RTN4, MEF2C, PPARD, DEDD, BNIP3, SGMS1, PMAIP1, DAXX, PTEN, CTNNBL1, MAP3K5, APP, PAK2, ANG, CXCR4, TARDBP, MYC, SGPL1, ARHGEF3, NOL3, LTBR, GAN, GZMH, SMN2, BCL2L11, DDIT4, EP300, TNFRSF10B, IFNB1, BNIP2, ZFYVE26, F3, TNFAIP8, PSME3, PDCD6IP, TNFAIP3, EIF2AK3, GADD45A, BLCAP, FUS, UBE2Z, APH1A, MCL1, CLU, PPP3R1, MMD, TRIB3, RTKN, BCL2L2, BCL2L1, SFN, HPRT1, PEA15, TSC22D3, ECE1, SH3GLB1, …
GO:0031328~positive regulation of cellular biosynthetic process	80	7.59734	3.77971e-07	4.38167e-05	E2F1, MEF2C, E2F3, CDX2, RSF1, THRB, HOXD13, IL10, CBFB, IL11, FOS, APP, ZNF148, SMARCD1, SHC1, MKL2, USP16, MYC, CCNA2, SATB2, IRS2, MYO6, RXRB, SOX11, MED12, ARID1A, RB1, ARNTL, CDK4, IRS1, JUNB, TNKS2, MED6, HES1, MAPK1, HHEX, INHBA, EP300, MTF1, NCOA6, VEGFA, FOXC1, CAND1, SMARCA1, SMARCA2, SMARCA4, ACVR1, SOX2, SOX4, NFYA, SOX9, TCF7L1, IGF1R, MEIS2, POU2F1, NFAT5, DYRK2, THBS1, TCF4, RUNX2,…
GO:0010605~negative regulation of macromolecule metabolic process	84	7.97721	4.34495e-07	4.86323e-05	E2F1, MEF2C, PPARD, CDX2, RSF1, THRB, DEDD, DICER1, BNIP3, DAXX, CBFA2T2, IL10, HOXC8, SIN3A, PBXIP1, ANG, ZNF148, EED, PSMD5, BCL7A, MYC, PSMD7, NFX1, KHDRBS1, ZNF281, SATB2, MECP2, RB1, RBBP7, SUZ12, HES1, HHEX, TARBP2, INHBA, PSME1, ZNF238, IFNB1, MDM2, PEBP1, PSME3, SMARCA2, EIF2AK3, EIF2C4, SMARCA4, BCLAF1, SOX2, BCL2L1, IGF2BP3, SOX9, TCF7L1, TIMP1, HIC2, MEIS2, PSMB6, HEXIM1, PPP2CA, PRKRA…
GO:0043065~positive regulation of apoptosis	57	5.41311	4.70272e-07	5.08821e-05	PTGS2, PDIA3, DEDD, MMP9, BNIP3, PMAIP1, DAXX, PTEN, IL10, CTNNBL1, MAP3K5, APP, MYC, MAP2K6, ARHGEF3, BCL2L11, MAPK1, INHBA, TNFRSF10B, HIPK1, IFNB1, ING3, BCLAF1, CDK5R1, APH1A, PPP3R1, SOX4, BCL2L1, NR3C1, SFN, DPF1, SERINC3, SH3GLB1, PPP2CA, BCL2, SOS1, RAC1, PRKRA, DYRK2, B4GALT1, TGFBR1, CEBPG, YWHAB, TRIO, STAT1, ATM, NOTCH2, CDKN1A, EPHA7, CDKN1B, DUSP1, BBC3, EEF1E1, JAK2, PDCD6, BARD1, …
GO:0006350~transcription	191	18.1387	5.76462e-07	6.03593e-05	MEF2C, MORF4L1, CDX2, THRB, ZNF451, CNOT3, HOXD13, CNOT6, CBFB, CNOT4, GTF2E1, HOXC8, FLI1, SIN3A, TARDBP, EED, TBPL1, MLL2, RXRB, RREB1, C11ORF30, YY1, MED12, MECP2, ARID1A, ARNTL, ZNF3, JUNB, ELL2, SUZ12, HES1, HHEX, ZNF236, EP300, ZNF238, MTF1, ASCC3, SMARCA5, SPDEF, TFAP2A, SMARCA1, SMARCA2, SMARCA4, GPBP1L1, SOX2, HDGF, SOX4, SOX9, MEIS1, ATF1, TCF20, HEXIM1, HOXA5, HOXA10, HOXA9, ZNF124, TC…
GO:0043068~positive regulation of programmed cell death	57	5.41311	5.90496e-07	5.98967e-05	PTGS2, PDIA3, DEDD, MMP9, BNIP3, PMAIP1, DAXX, PTEN, IL10, CTNNBL1, MAP3K5, APP, MYC, MAP2K6, ARHGEF3, BCL2L11, MAPK1, INHBA, TNFRSF10B, HIPK1, IFNB1, ING3, BCLAF1, CDK5R1, APH1A, PPP3R1, SOX4, BCL2L1, NR3C1, SFN, DPF1, SERINC3, SH3GLB1, PPP2CA, BCL2, SOS1, RAC1, PRKRA, DYRK2, B4GALT1, TGFBR1, CEBPG, YWHAB, TRIO, STAT1, ATM, NOTCH2, CDKN1A, EPHA7, CDKN1B, DUSP1, BBC3, EEF1E1, JAK2, PDCD6, BARD1, …
GO:0051329~interphase of mitotic cell cycle	23	2.18424	5.96084e-07	5.86313e-05	E2F1, KHDRBS1, CDC7, TAF1, CDK6, RB1, CDK4, PPP1CB, INHBA, PPM1D, CDKN1A, APP, CDKN1B, CCND2, BCL2, CDC123, PPP3CB, MDM2, ADAM17, PPP3CA, GADD45A, DNM2, ACVR1
GO:0010942~positive regulation of cell death	57	5.41311	6.8568e-07	6.54601e-05	PTGS2, PDIA3, DEDD, MMP9, BNIP3, PMAIP1, DAXX, PTEN, IL10, CTNNBL1, MAP3K5, APP, MYC, MAP2K6, ARHGEF3, BCL2L11, MAPK1, INHBA, TNFRSF10B, HIPK1, IFNB1, ING3, BCLAF1, CDK5R1, APH1A, PPP3R1, SOX4, BCL2L1, NR3C1, SFN, DPF1, SERINC3, SH3GLB1, PPP2CA, BCL2, SOS1, RAC1, PRKRA, DYRK2, B4GALT1, TGFBR1, CEBPG, YWHAB, TRIO, STAT1, ATM, NOTCH2, CDKN1A, EPHA7, CDKN1B, DUSP1, BBC3, EEF1E1, JAK2, PDCD6, BARD1, …
GO:0051276~chromosome organization	61	5.79297	1.06523e-06	9.87872e-05	MORF4L1, RAD51C, RSF1, EZH2, BNIP3, H2AFV, SMARCD1, SEP15, EED, H2AFX, TLK1, USP16, ZW10, MLL2, H1F0, SATB2, UBE2A, C11ORF30, ARID1A, RB1, HMGA2, RBBP7, HLTF, C20ORF20, SUZ12, EYA1, EP300, SMARCA5, SMARCA1, SMARCA2, SMARCA4, ING3, SOX2, CDC73, NR3C1, TCF7L1, TSPYL1, CDYL, CHD7, CHD1, BAZ2A, CHD5, CHD4, BUB3, DNMT3A, AEBP2, TAF5, PHB, CENPE, SIRT1, SMC2, ATXN7L3, RPS6KA5, HDAC4, PHF17, HDAC2, HIST…
GO:0016481~negative regulation of transcription	58	5.50807	1.74045e-06	0.000156918	MEF2C, E2F1, PPARD, RSF1, CDX2, THRB, DEDD, DAXX, CBFA2T2, HOXC8, SIN3A, PBXIP1, ZNF148, EED, BCL7A, NFX1, KHDRBS1, ZNF281, SATB2, MECP2, RB1, RBBP7, HES1, SUZ12, HHEX, ZNF238, IFNB1, MDM2, SMARCA2, SMARCA4, BCLAF1, SOX2, SOX9, TCF7L1, HIC2, MEIS2, HEXIM1, POU2F1, TCF4, BAZ2A, RUNX2, ZNF423, DNMT3A, KLF12, JARID2, PHB, YWHAB, FZD1, SKI, SNAI2, SIRT1, ATXN1, HDAC4, HDAC2, CDKN1B, DR1, DNMT1, KLF4
GO:0006468~protein amino acid phosphorylation	76	7.21747	1.97628e-06	0.000173363	EFNA1, CCNT1, AURKB, DAXX, DDR2, MAP3K5, APP, PSKH1, MAP3K4, PAK2, PAK3, CXCR4, PAK4, ILK, SHC1, TLK1, BRD4, PRKACB, FRS2, MAP2K6, CHUK, CDC7, SRPK2, WNK1, CDK6, CDK4, WEE1, MARK1, MAPK1, DDR1, HIPK1, ROR2, NEK4, EIF2AK3, MELK, PRKD3, NEK7, ACVR1, CDK5R1, MAP4K2, TRIB3, TRIB1, IGF1R, EPHB6, MAP3K3, SNRK, BCL2, PRKRA, PRKAA1, DYRK2, YES1, THBS1, TAF1, ERG, MAP2K1, TGFBR1, NLK, MAP2K4, TGFBR2, TRIO…
GO:0016310~phosphorylation	87	8.26211	2.23369e-06	0.000190786	ALPPL2, EFNA1, ATP5B, CCNT1, AURKB, DAXX, DDR2, MAP3K5, APP, PSKH1, MAP3K4, NDUFS4, PAK2, PAK3, CXCR4, PAK4, ILK, SHC1, TLK1, BRD4, PRKACB, FRS2, MAP2K6, CHUK, CDC7, SRPK2, PIK3C2G, TAZ, WNK1, CDK6, NDUFC1, CDK4, WEE1, MARK1, MAPK1, DDR1, HIPK1, ROR2, NEK4, EIF2AK3, UGP2, MELK, PRKD3, NEK7, ACVR1, CDK5R1, MAP4K2, TRIB3, ATP6V0B, TRIB1, IGF1R, EPHB6, MAP3K3, SNRK, BCL2, PRKRA, PRKAA1, DYRK2, THBS1…
GO:0045944~positive regulation of transcription from RNA polymerase II promoter	49	4.65337	3.76215e-06	0.000313078	MEF2C, E2F1, THRB, HOXD13, CBFB, IL11, FOS, APP, ZNF148, MKL2, MYC, SATB2, MYO6, RXRB, SOX11, MED12, RB1, ARNTL, JUNB, HES1, MED6, INHBA, HHEX, EP300, MTF1, VEGFA, NCOA6, CAND1, FOXC1, SMARCA2, SMARCA4, SOX2, NFYA, SOX9, TCF7L1, MEIS2, NFAT5, POU2F1, RUNX2, TAF1, KLF12, NR4A2, ATXN1, HDAC4, HDAC2, RNF4, PBX1, KLF4, NFIB
GO:0012501~programmed cell death	70	6.64767	4.50482e-06	0.0003655	E2F1, RTN4, MEF2C, PPARD, DEDD, BNIP3, SGMS1, PMAIP1, DAXX, PTEN, CTNNBL1, MAP3K5, APP, PAK2, CXCR4, MYC, ARHGEF3, SGPL1, NOL3, LTBR, GZMH, BCL2L11, DDIT4, EP300, TNFRSF10B, IFNB1, BNIP2, F3, TNFAIP8, PSME3, PDCD6IP, TNFAIP3, EIF2AK3, GADD45A, BLCAP, UBE2Z, APH1A, MCL1, CLU, PPP3R1, TRIB3, RTKN, BCL2L2, BCL2L1, SFN, PEA15, TSC22D3, ECE1, SH3GLB1, SOS1, BCL2, RAC1, DYRK2, THBS1, YWHAB, TRIO, STAT1…
GO:0007167~enzyme linked receptor protein signaling pathway	46	4.36847	4.85075e-06	0.000383964	MPZL1, NRP1, EFNA1, AP3S1, PTEN, DDR2, IGF1R, FOS, EPHB6, CTGF, SOS1, ZFYVE9, SHC1, UBE2D1, FRS2, PTPRJ, SGPL1, PTPRD, IRS2, NLK, TGFBR1, TGFBR2, SOCS7, TRIO, SKI, IRS1, EPHA2, RPS6KA5, NTRK3, EPHA4, SS18, DDR1, EPHA7, EPS8, ARRB2, ERBB2IP, VEGFA, ARF4, ROR2, ADAM17, FOXC1, JAK2, EIF2AK3, LCP2, ACVR1, BMPR1A
GO:0006915~apoptosis	69	6.55271	5.15764e-06	0.000398534	E2F1, RTN4, MEF2C, PPARD, DEDD, BNIP3, SGMS1, PMAIP1, DAXX, PTEN, CTNNBL1, MAP3K5, APP, PAK2, CXCR4, MYC, ARHGEF3, SGPL1, NOL3, LTBR, GZMH, BCL2L11, DDIT4, EP300, TNFRSF10B, IFNB1, BNIP2, F3, TNFAIP8, PSME3, PDCD6IP, TNFAIP3, EIF2AK3, GADD45A, BLCAP, UBE2Z, APH1A, MCL1, CLU, PPP3R1, TRIB3, RTKN, BCL2L2, BCL2L1, SFN, PEA15, TSC22D3, ECE1, SH3GLB1, SOS1, BCL2, RAC1, DYRK2, THBS1, YWHAB, TRIO, STAT1…
GO:0010558~negative regulation of macromolecule biosynthetic process	64	6.07787	6.33998e-06	0.000478482	MEF2C, E2F1, PPARD, CDX2, RSF1, THRB, DEDD, DAXX, CBFA2T2, IL10, HOXC8, SIN3A, PBXIP1, ANG, ZNF148, EED, BCL7A, NFX1, KHDRBS1, ZNF281, SATB2, MECP2, RB1, RBBP7, HES1, SUZ12, INHBA, HHEX, ZNF238, IFNB1, MDM2, EIF2AK3, SMARCA2, EIF2C4, SMARCA4, BCLAF1, SOX2, IGF2BP3, SOX9, TCF7L1, HIC2, MEIS2, HEXIM1, POU2F1, TCF4, RUNX2, BAZ2A, ZNF423, DNMT3A, KLF12, JARID2, PHB, YWHAB, FZD1, SKI, SNAI2, SIRT1, AT…
GO:0031327~negative regulation of cellular biosynthetic process	65	6.17284	7.24772e-06	0.000534543	MEF2C, E2F1, PPARD, CDX2, RSF1, THRB, DEDD, DAXX, CBFA2T2, IL10, HOXC8, SIN3A, PBXIP1, ANG, ZNF148, EED, BCL7A, NFX1, KHDRBS1, ZNF281, SATB2, MECP2, RB1, RBBP7, SUZ12, HES1, INHBA, HHEX, ZNF238, IFNB1, MDM2, EIF2AK3, SMARCA2, EIF2C4, SMARCA4, BCLAF1, SOX2, IGF2BP3, SOX9, TCF7L1, HIC2, MEIS2, HEXIM1, POU2F1, PRKAA1, TCF4, RUNX2, BAZ2A, ZNF423, DNMT3A, KLF12, JARID2, PHB, YWHAB, FZD1, SKI, SNAI2, S…
GO:0007169~transmembrane receptor protein tyrosine kinase signaling pathway	34	3.22887	8.51859e-06	0.000614288	MPZL1, NRP1, EFNA1, AP3S1, DDR2, PTEN, IGF1R, EPHB6, CTGF, SOS1, SHC1, FRS2, PTPRJ, SGPL1, IRS2, SOCS7, IRS1, EPHA2, RPS6KA5, NTRK3, SS18, DDR1, EPHA4, EPHA7, EPS8, ERBB2IP, VEGFA, ARF4, ADAM17, ROR2, FOXC1, JAK2, EIF2AK3, LCP2
GO:0002520~immune system development	39	3.7037	9.23828e-06	0.000651692	MMP9, TIRAP, SOX4, IL10, CBFB, IL11, TIMP1, CTNNBL1, CDC42, CHD7, SNRK, BCL2, BCL11A, PPP3CB, HOXA9, CHUK, SGPL1, EBP, JARID2, SWAP70, CEBPG, TGFBR1, TGFBR2, TAZ, CDK6, RB1, BCL2L11, HDAC4, INHBA, NOTCH2, CRKL, HOXB7, CXCL13, VEGFA, NCOA6, SLC25A38, ADAM17, PBX1, JAK2
GO:0001501~skeletal system development	43	4.08357	9.80515e-06	0.000676955	ALPL, ACHE, PTGS2, MMP9, HOXD13, SOX9, CBFB, HOXC8, CHD7, HOXA5, CTGF, BCL2, ANKRD11, PRKRA, HOXA10, HOXA9, RUNX2, MYC, SGPL1, EBP, SATB2, BMP1, TGFBR1, TGFBR2, SPARC, MMP14, HDAC4, INHBA, MEF2D, EYA1, RPS6KA3, HOXB2, SOST, HOXB7, DLX6, ROR2, TFAP2A, PBX1, FOXC1, EIF2AK3, WNT7A, CDH11, BMPR1A
GO:0006338~chromatin remodeling	15	1.4245	9.85326e-06	0.000666108	HDAC4, SATB2, RSF1, HDAC2, SMARCD1, SMARCA5, CHD1, BNIP3, ARID1A, RB1, SMARCA1, SIRT1, BAZ2A, SMARCA2, SMARCA4
GO:0051252~regulation of RNA metabolic process	163	15.4796	9.85617e-06	0.000652711	MEF2C, CDX2, THRB, SYNCRIP, HOXD13, IL10, RAB1A, CBFB, IL11, APP, HOXC8, FLI1, SIN3A, SMARCD1, TBPL1, MLL2, PITX2, SATB2, MYO6, RXRB, RREB1, YY1, MED12, MECP2, ARID1A, ARNTL, ZNF3, JUNB, SUZ12, HES1, HHEX, ZNF236, EP300, ZNF238, MTF1, VEGFA, SMARCA5, SPDEF, TFAP2A, SMARCA1, SMARCA2, SMARCA4, SOX2, SOX4, SOX9, MEIS1, ATF1, TCF20, MEIS2, HEXIM1, HOXA5, HOXA10, HOXA9, ZNF124, TCF4, RUNX2, KLF5, MAFG…
GO:0048754~branching morphogenesis of a tube	16	1.51947	1.3676e-05	0.000887459	B4GALT1, NRP1, DICER1, TGFBR2, HOXD13, MMP14, MYCN, SPRY2, EYA1, CXCR4, HOXA5, BCL2, ILK, VEGFA, PBX1, ACVR1
GO:0048534~hemopoietic or lymphoid organ development	37	3.51377	1.39801e-05	0.000889402	MMP9, TIRAP, SOX4, IL10, CBFB, IL11, TIMP1, CDC42, CHD7, SNRK, BCL2, BCL11A, PPP3CB, HOXA9, CHUK, SGPL1, EBP, JARID2, CEBPG, TGFBR1, TGFBR2, TAZ, CDK6, RB1, BCL2L11, HDAC4, INHBA, NOTCH2, CRKL, HOXB7, CXCL13, VEGFA, NCOA6, SLC25A38, ADAM17, JAK2, PBX1
GO:0009890~negative regulation of biosynthetic process	65	6.17284	1.41566e-05	0.000883314	MEF2C, E2F1, PPARD, CDX2, RSF1, THRB, DEDD, DAXX, CBFA2T2, IL10, HOXC8, SIN3A, PBXIP1, ANG, ZNF148, EED, BCL7A, NFX1, KHDRBS1, ZNF281, SATB2, MECP2, RB1, RBBP7, SUZ12, HES1, INHBA, HHEX, ZNF238, IFNB1, MDM2, EIF2AK3, SMARCA2, EIF2C4, SMARCA4, BCLAF1, SOX2, IGF2BP3, SOX9, TCF7L1, HIC2, MEIS2, HEXIM1, POU2F1, PRKAA1, TCF4, RUNX2, BAZ2A, ZNF423, DNMT3A, KLF12, JARID2, PHB, YWHAB, FZD1, SKI, SNAI2, S…
GO:0043549~regulation of kinase activity	46	4.36847	1.45984e-05	0.00089369	CCNT2, CDK5R1, EFNA1, CCNT1, ADCY6, TRIB3, SFN, DAXX, PTEN, TRIB1, CDC42, SPRY2, MAP3K5, APP, MAP3K4, PAK2, CXCR4, ANG, HEXIM1, PPP2CA, ILK, RAC1, PRKAA1, SHC1, PRKACB, THBS1, FRS2, MAP2K6, MAP2K1, TGFBR1, TGFBR2, CENPE, RB1, PPP1CB, IRS1, CDC25B, TARBP2, CDKN1A, CDKN1B, TNFRSF10B, CCND2, ADAM17, JAK2, GADD45A, PRKD3, GAP43
GO:0010324~membrane invagination	33	3.1339	1.5154e-05	0.000910518	LDLR, AP1G1, ATP5B, SNX17, SYNJ1, SNX2, ITSN2, HOOK2, AP1S1, APP, AP1S2, ZFYVE9, RAC1, LBP, THBS1, CLINT1, MYO6, MRC2, TGFBR2, M6PR, CORO1C, MARCH2, LMBR1L, NRAS, GAPVD1, ARRB2, TFRC, IGF2R, RAB22A, RAB5A, CLEC7A, BIN1, DNM2
GO:0035295~tube development	33	3.1339	1.5154e-05	0.000910518	NRP1, DICER1, HOXD13, LGR4, SPRY2, CXCR4, HOXA5, CTGF, BCL2, ILK, ROBO2, LOX, B4GALT1, LIPA, TGFBR1, TGFBR2, MMP14, BCL2L11, VASP, FZD6, MYCN, HES1, HHEX, EYA1, EP300, SALL1, VEGFA, TFAP2A, FOXC1, PBX1, NFIB, BMPR1A, ACVR1
GO:0006897~endocytosis	33	3.1339	1.5154e-05	0.000910518	LDLR, AP1G1, ATP5B, SNX17, SYNJ1, SNX2, ITSN2, HOOK2, AP1S1, APP, AP1S2, ZFYVE9, RAC1, LBP, THBS1, CLINT1, MYO6, MRC2, TGFBR2, M6PR, CORO1C, MARCH2, LMBR1L, NRAS, GAPVD1, ARRB2, TFRC, IGF2R, RAB22A, RAB5A, CLEC7A, BIN1, DNM2
GO:0001944~vasculature development	36	3.4188	1.56364e-05	0.000922412	RTN4, NRP1, CDX2, ATP5B, DICER1, CDH2, PTEN, CHD7, AGGF1, CXCR4, CTGF, ROBO1, ANG, QKI, MKL2, LOX, THBS1, RASA1, B4GALT1, RECK, PTPRJ, KLF5, SGPL1, TGFBR1, TGFBR2, EFNB2, MMP14, COL5A1, JUNB, CRKL, VEGFA, AAMP, FOXC1, PLAU, SMARCA4, ACVR1
GO:0016044~membrane organization	48	4.5584	1.71535e-05	0.000993806	CLTA, SEC24B, LDLR, NAPG, AP1G1, ATP5B, SNX17, SYNJ1, SNX2, BNIP3, BCL2L1, ITSN2, HOOK2, AP1S1, APP, AP1S2, SH3GLB1, ZFYVE9, BCL2, RAC1, DULLARD, PAFAH1B1, LBP, THBS1, SEC24C, CLINT1, SEC24D, MYO6, MRC2, TAZ, TGFBR2, M6PR, COL5A1, CORO1C, MARCH2, NRAS, LMBR1L, GAPVD1, ARRB2, TFRC, IGF2R, RAB22A, ARCN1, RAB5A, CLEC7A, BIN1, DNM2, SERP1
GO:0001763~morphogenesis of a branching structure	17	1.61443	1.71848e-05	0.000978159	B4GALT1, NRP1, DICER1, TGFBR2, HOXD13, MMP14, MYCN, SPRY2, EPHA7, EYA1, CXCR4, HOXA5, BCL2, ILK, VEGFA, PBX1, ACVR1
GO:0051172~negative regulation of nitrogen compound metabolic process	60	5.69801	1.83246e-05	0.00102503	MEF2C, E2F1, PPARD, RSF1, CDX2, THRB, DEDD, DAXX, CBFA2T2, IL10, HOXC8, SIN3A, PBXIP1, ZNF148, EED, BCL7A, NFX1, KHDRBS1, ZNF281, SATB2, MECP2, RB1, RBBP7, HES1, SUZ12, HHEX, ZNF238, IFNB1, MDM2, SMARCA2, SMARCA4, BCLAF1, SOX2, SOX9, TCF7L1, HIC2, MEIS2, HEXIM1, POU2F1, TCF4, BAZ2A, RUNX2, ZNF423, DNMT3A, KLF12, JARID2, PHB, YWHAB, FZD1, SKI, SNAI2, SIRT1, ATXN1, HDAC4, HDAC2, CDKN1B, DR1, DNMT1,…
GO:0051338~regulation of transferase activity	47	4.46344	1.95514e-05	0.00107509	CCNT2, CDK5R1, EFNA1, CCNT1, ADCY6, TRIB3, SFN, DAXX, PTEN, TRIB1, CDC42, SPRY2, MAP3K5, SERINC5, APP, MAP3K4, PAK2, CXCR4, ANG, HEXIM1, PPP2CA, ILK, RAC1, PRKAA1, SHC1, PRKACB, THBS1, FRS2, MAP2K6, MAP2K1, TGFBR1, TGFBR2, CENPE, RB1, PPP1CB, IRS1, CDC25B, TARBP2, CDKN1A, CDKN1B, TNFRSF10B, CCND2, ADAM17, JAK2, GADD45A, PRKD3, GAP43
GO:0001568~blood vessel development	35	3.32384	2.28081e-05	0.00123317	RTN4, NRP1, CDX2, ATP5B, DICER1, CDH2, PTEN, CHD7, AGGF1, CXCR4, CTGF, ROBO1, ANG, QKI, MKL2, LOX, THBS1, RASA1, B4GALT1, PTPRJ, KLF5, RECK, SGPL1, TGFBR1, TGFBR2, MMP14, COL5A1, JUNB, CRKL, VEGFA, AAMP, FOXC1, PLAU, SMARCA4, ACVR1
GO:0045934~negative regulation of nucleobase, nucleoside, nucleotide and nucleic acid metabolic process	59	5.60304	2.3887e-05	0.00127031	MEF2C, E2F1, PPARD, RSF1, CDX2, THRB, DEDD, DAXX, CBFA2T2, HOXC8, SIN3A, PBXIP1, ZNF148, EED, BCL7A, NFX1, KHDRBS1, ZNF281, SATB2, MECP2, RB1, RBBP7, HES1, SUZ12, HHEX, ZNF238, IFNB1, MDM2, SMARCA2, SMARCA4, BCLAF1, SOX2, SOX9, TCF7L1, HIC2, MEIS2, HEXIM1, POU2F1, TCF4, BAZ2A, RUNX2, ZNF423, DNMT3A, KLF12, JARID2, PHB, YWHAB, FZD1, SKI, SNAI2, SIRT1, ATXN1, HDAC4, HDAC2, CDKN1B, DR1, DNMT1, KLF4,…
GO:0042325~regulation of phosphorylation	55	5.22317	2.47928e-05	0.0012972	CCNT2, EFNA1, ADCY6, CCNT1, PTEN, DAXX, IL11, CDC42, SPRY2, APP, MAP3K5, NDUFS4, MAP3K4, PAK2, ANG, CXCR4, ILK, SHC1, PRKACB, FRS2, MAP2K6, RB1, IRS1, PPP1CB, INHBA, TARBP2, TNFRSF10B, CCND2, ADAM17, PEBP1, GADD45A, PRKD3, GAP43, CDK5R1, TRIB3, SFN, TRIB1, HEXIM1, PPP2CA, BCL2, RB1CC1, RAC1, PRKAA1, THBS1, MAP2K1, TGFBR1, TGFBR2, CENPE, CDC25B, ATXN1, CDKN1A, CDKN1B, JAK2, BARD1, BMPR1A
GO:0007389~pattern specification process	37	3.51377	2.50259e-05	0.00128861	NRP1, CDX2, HOXD13, TCF7L1, SF3B1, HOXC8, CXCR4, HOXA5, HOXA10, HOXA9, FRS2, LFNG, PITX2, SATB2, TGFBR1, EFNB1, YY1, TGFBR2, GRSF1, CELSR2, ATM, HES1, NOTCH2, HHEX, EYA1, CRKL, HOXB2, EP300, HOXB7, HIPK1, VEGFA, ROR2, PBX1, PBX3, WNT7A, ACVR1, BMPR1A
GO:0009952~anterior/posterior pattern formation	24	2.2792	3.44787e-05	0.00174722	YY1, TGFBR1, GRSF1, HOXD13, TCF7L1, ATM, HES1, SF3B1, HHEX, HOXC8, CRKL, HOXB2, EP300, HOXB7, HIPK1, HOXA5, HOXA10, HOXA9, ROR2, PBX1, PBX3, LFNG, FRS2, BMPR1A
GO:0032535~regulation of cellular component size	37	3.51377	3.44984e-05	0.00172135	RTN4, NRP1, ARPC5, SFN, SGMS1, CAPZB, APP, NDRG3, PPP2CA, SEMA3F, BCL2, RB1CC1, ILK, RAC1, TMEM123, DCX, RASA1, CGRRF1, TGFBR1, TMSB10, RB1, CDK4, VAT1, NTRK3, INHBA, NOTCH2, ARPC1B, PHF17, CDKN1A, CDKN1B, EP300, ERBB2IP, ARPC5L, CDKN2AIP, ADAM17, WNT7A, EMP1
GO:0006355~regulation of transcription, DNA-dependent	157	14.9098	3.54047e-05	0.00173978	MEF2C, CDX2, THRB, HOXD13, IL10, RAB1A, CBFB, IL11, APP, HOXC8, FLI1, SIN3A, SMARCD1, TBPL1, MLL2, PITX2, SATB2, MYO6, RXRB, RREB1, YY1, MED12, MECP2, ARID1A, ARNTL, ZNF3, JUNB, SUZ12, HES1, HHEX, ZNF236, EP300, ZNF238, MTF1, VEGFA, SMARCA5, SPDEF, TFAP2A, SMARCA1, SMARCA2, SMARCA4, SOX2, SOX4, SOX9, MEIS1, ATF1, TCF20, MEIS2, HEXIM1, HOXA5, HOXA10, HOXA9, ZNF124, TCF4, RUNX2, KLF5, MAFG, DNMT3A,…
GO:0019220~regulation of phosphate metabolic process	56	5.31814	3.83015e-05	0.00185394	CCNT2, EFNA1, ADCY6, CCNT1, DAXX, PTEN, IL11, CDC42, SPRY2, APP, MAP3K5, NDUFS4, MAP3K4, PAK2, ANG, CXCR4, ILK, SHC1, PRKACB, FRS2, MAP2K6, RB1, IRS1, PPP1CB, INHBA, TARBP2, TNFRSF10B, CCND2, ADAM17, PEBP1, GADD45A, PRKD3, GAP43, CDK5R1, TRIB3, SFN, TRIB1, HEXIM1, PPP2CA, BCL2, RB1CC1, RAC1, PRKAA1, THBS1, MAP2K1, TGFBR1, TGFBR2, YWHAB, CENPE, CDC25B, ATXN1, CDKN1A, CDKN1B, JAK2, BARD1, BMPR1A
GO:0051174~regulation of phosphorus metabolic process	56	5.31814	3.83015e-05	0.00185394	CCNT2, EFNA1, ADCY6, CCNT1, DAXX, PTEN, IL11, CDC42, SPRY2, APP, MAP3K5, NDUFS4, MAP3K4, PAK2, ANG, CXCR4, ILK, SHC1, PRKACB, FRS2, MAP2K6, RB1, IRS1, PPP1CB, INHBA, TARBP2, TNFRSF10B, CCND2, ADAM17, PEBP1, GADD45A, PRKD3, GAP43, CDK5R1, TRIB3, SFN, TRIB1, HEXIM1, PPP2CA, BCL2, RB1CC1, RAC1, PRKAA1, THBS1, MAP2K1, TGFBR1, TGFBR2, YWHAB, CENPE, CDC25B, ATXN1, CDKN1A, CDKN1B, JAK2, BARD1, BMPR1A
GO:0070482~response to oxygen levels	24	2.2792	3.87161e-05	0.00184645	CYB5R4, SLC8A1, NOL3, TGFBR1, NR4A2, BNIP3, BCL2L1, MMP14, BIRC2, ITPR1, DDIT4, HSP90B1, CDKN1A, EP300, ECE1, TFRC, CXCR4, ANG, BCL2, VEGFA, ADAM17, PRKAA1, THBS1, PLAU
GO:0051253~negative regulation of RNA metabolic process	45	4.2735	4.48408e-05	0.00210729	MEF2C, E2F1, PPARD, RSF1, CDX2, SOX2, SOX9, DAXX, CBFA2T2, TCF7L1, HIC2, HOXC8, MEIS2, SIN3A, HEXIM1, ZNF148, POU2F1, TCF4, BAZ2A, NFX1, ZNF281, DNMT3A, SATB2, KLF12, JARID2, MECP2, SKI, RB1, SNAI2, RBBP7, SIRT1, HES1, SUZ12, HDAC4, HHEX, CDKN1B, HDAC2, ZNF238, DR1, MDM2, DNMT1, SMARCA2, KLF4, BARD1, SMARCA4
GO:0048598~embryonic morphogenesis	40	3.79867	4.56133e-05	0.00211296	DICER1, SOX2, HOXD13, SPRY2, ECE1, CHD7, HOXA5, PRKRA, POU2F1, HOXA10, HOXA9, FBN2, MYC, FRS2, SATB2, MYO6, TGFBR1, TGFBR2, GRSF1, SKI, MBNL1, VASP, MIXL1, FZD6, HES1, NOTCH2, EYA1, HOXB2, HOXB7, DLX6, TFAP2A, ROR2, PBX1, FOXC1, TXNRD1, WNT7A, KLF4, ACVR1, BMPR1A, SMARCA4
GO:0046907~intracellular transport	70	6.64767	4.92034e-05	0.00224702	CLTA, SEC24B, PDIA3, AP1G1, BNIP3, AP3S1, HOOK2, APP, AP1S1, AP1S2, ZFYVE9, VPS13A, TLK1, RANBP2, SEC24C, CLINT1, SEC24D, KDELR1, KPNB1, ZW10, SCAMP3, MYO6, PGAP1, ARNTL, NUPL2, M6PR, ANKRD27, MAPK1, HHEX, KIF1A, ATG4D, ARCN1, RAB14, DST, MYO5A, ARL6IP1, YWHAZ, NAPG, SNX17, SNX2, CTSA, BCL2L1, KLC2, STX12, PEX19, BCL2, PPP3CB, RAB11A, VPS35, PAFAH1B1, PPP3CA, WIPF1, SEC61A2, RHOBTB3, GABARAPL2, S…
GO:0045184~establishment of protein localization	79	7.50237	5.28904e-05	0.0023817	CLTA, SEC24B, PDIA3, CHMP4B, AP1G1, XPO4, AP3S1, CANX, RAB1A, HOOK2, AP1S1, AP1S2, ZFYVE9, VPS13A, TLK1, RANBP2, SEC24C, KPNB1, KDELR1, SEC24D, ZW10, SCAMP3, MYO6, ATG9A, PGAP1, RAB4A, ARNTL, NUPL2, MAPK1, ZDHHC17, ATG4D, ARCN1, RAB5A, RAB14, PDCD6IP, RAB13, SNX13, SERP1, LCP2, FRAS1, ARL6IP1, YWHAZ, NACA, NAPG, SNX17, SNX2, CTSA, RAB40B, MIA3, STX12, PEX19, PPP3CB, RAB11A, VPS35, PPP3CA, SEC61A2…
GO:0043066~negative regulation of apoptosis	44	4.17854	5.53943e-05	0.00246019	MEF2C, YWHAZ, MCL1, CLU, SOX4, BNIP3, BCL2L2, BCL2L1, SGMS1, PTEN, IL10, PEA15, IGF1R, SH3GLB1, BCL2, RB1CC1, ILK, PPP2CB, THBS1, MYC, RASA1, NOL3, PRAME, TGFBR1, AARS, NR4A2, HBXIP, ATM, TAX1BP1, NOTCH2, NRAS, EYA1, CDKN1A, HSP90B1, BNIP2, F3, VEGFA, TNFAIP8, ADAM17, FOXC1, TNFAIP3, PRNP, BARD1, ACVR1
GO:0016311~dephosphorylation	25	2.37417	5.66652e-05	0.0024826	CDC14A, SYNJ1, PTEN, RNGTT, DUSP14, BCL2, PPP2CA, PPP2CB, PPP3CB, DULLARD, MTMR9, PPP3CA, MTMR4, PTPRJ, PTPRD, PPP1CC, PPP1CB, SACM1L, CDC25B, DUSP4, PPM1D, MTMR14, EYA1, DUSP1, PTP4A2
GO:0016192~vesicle-mediated transport	63	5.98291	5.91013e-05	0.00255471	CLTA, SEC24B, LDLR, AP1G1, ATP5B, SYNJ1, AP3S1, ITSN2, RAB1A, HOOK2, AP1S1, APP, AP1S2, ANK1, ZFYVE9, VPS13A, LBP, SEC24C, CLINT1, SEC24D, KDELR1, RBM12, ZW10, SCAMP3, MYO6, M6PR, ANKRD27, GAPVD1, ARRB2, IGF2R, ARCN1, RAB14, RAB5A, RAB13, BIN1, YWHAZ, NAPG, SNX17, MAP4K2, SNX2, ARFGEF1, RIMS3, MIA3, STX12, RAC1, VPS35, THBS1, RHOBTB3, GABARAPL2, MRC2, TGFBR2, LIN7B, MON2, CORO1C, MARCH2, NRAS, LM…
GO:0045892~negative regulation of transcription, DNA-dependent	44	4.17854	6.3273e-05	0.00269886	MEF2C, E2F1, PPARD, RSF1, CDX2, SOX2, SOX9, DAXX, CBFA2T2, TCF7L1, HIC2, HOXC8, MEIS2, SIN3A, HEXIM1, ZNF148, POU2F1, TCF4, BAZ2A, NFX1, ZNF281, DNMT3A, SATB2, KLF12, JARID2, MECP2, SKI, RB1, SNAI2, RBBP7, SIRT1, HES1, SUZ12, HDAC4, HHEX, CDKN1B, HDAC2, ZNF238, DR1, MDM2, DNMT1, SMARCA2, KLF4, SMARCA4
GO:0045859~regulation of protein kinase activity	43	4.08357	6.42501e-05	0.00270494	CCNT2, CDK5R1, EFNA1, CCNT1, ADCY6, TRIB3, SFN, DAXX, PTEN, TRIB1, SPRY2, MAP3K5, APP, MAP3K4, PAK2, CXCR4, ANG, HEXIM1, PPP2CA, ILK, PRKAA1, SHC1, PRKACB, THBS1, FRS2, MAP2K6, MAP2K1, TGFBR1, TGFBR2, CENPE, RB1, PPP1CB, CDC25B, TARBP2, CDKN1A, CDKN1B, TNFRSF10B, CCND2, ADAM17, JAK2, GADD45A, PRKD3, GAP43
GO:0015031~protein transport	78	7.40741	6.82772e-05	0.00283745	CLTA, SEC24B, PDIA3, CHMP4B, AP1G1, XPO4, AP3S1, CANX, RAB1A, HOOK2, AP1S1, AP1S2, ZFYVE9, VPS13A, TLK1, RANBP2, SEC24C, KDELR1, SEC24D, KPNB1, ZW10, SCAMP3, MYO6, ATG9A, PGAP1, RAB4A, ARNTL, NUPL2, MAPK1, ZDHHC17, ATG4D, ARCN1, RAB5A, RAB14, PDCD6IP, RAB13, SNX13, SERP1, LCP2, FRAS1, ARL6IP1, YWHAZ, NACA, NAPG, SNX17, SNX2, CTSA, RAB40B, MIA3, STX12, PEX19, PPP3CB, RAB11A, VPS35, PPP3CA, SEC61A2…
GO:0043069~negative regulation of programmed cell death	44	4.17854	7.68547e-05	0.00315299	MEF2C, YWHAZ, MCL1, CLU, SOX4, BNIP3, BCL2L2, BCL2L1, SGMS1, PTEN, IL10, PEA15, IGF1R, SH3GLB1, BCL2, RB1CC1, ILK, PPP2CB, THBS1, MYC, RASA1, NOL3, PRAME, TGFBR1, AARS, NR4A2, HBXIP, ATM, TAX1BP1, NOTCH2, NRAS, EYA1, CDKN1A, HSP90B1, BNIP2, F3, VEGFA, TNFAIP8, ADAM17, FOXC1, TNFAIP3, PRNP, BARD1, ACVR1
GO:0060548~negative regulation of cell death	44	4.17854	8.13249e-05	0.00329446	MEF2C, YWHAZ, MCL1, CLU, SOX4, BNIP3, BCL2L2, BCL2L1, SGMS1, PTEN, IL10, PEA15, IGF1R, SH3GLB1, BCL2, RB1CC1, ILK, PPP2CB, THBS1, MYC, RASA1, NOL3, PRAME, TGFBR1, AARS, NR4A2, HBXIP, ATM, TAX1BP1, NOTCH2, NRAS, EYA1, CDKN1A, HSP90B1, BNIP2, F3, VEGFA, TNFAIP8, ADAM17, FOXC1, TNFAIP3, PRNP, BARD1, ACVR1
GO:0008104~protein localization	87	8.26211	9.12097e-05	0.00364864	CLTA, SEC24B, PDIA3, AP1G1, CHMP4B, XPO4, AP3S1, AURKB, CANX, RAB1A, IL10, CDC42, HOOK2, AP1S1, AP1S2, VPS13C, ZFYVE9, VPS13A, TLK1, RANBP2, SEC24C, KPNB1, KDELR1, SEC24D, ZW10, SCAMP3, MYO6, ATG9A, PGAP1, RAB4A, TMSB10, ARNTL, NUPL2, TNKS2, MAPK1, ZDHHC17, ATG4D, ARCN1, RAB5A, RAB14, PDCD6IP, RAB13, SNX13, SERP1, LCP2, FRAS1, ARL6IP1, YWHAZ, NACA, NAPG, SNX17, SNX2, CTSA, RAB40B, MIA3, EZR, STX1…
GO:0051301~cell division	38	3.60874	9.29149e-05	0.00367149	CCNT2, CDC14A, CCNT1, CETN2, NEDD9, CEP55, AURKB, DAXX, CDC42, CDC123, PAFAH1B1, USP16, CCNA2, STAG2, RASA1, ZW10, CDC7, KIF11, CDK6, CENPE, RB1, HMGA2, DCTN3, CDK4, PPP1CC, SMC2, PPP1CB, WEE1, CDC25B, NEDD1, CCND2, VPS24, MAPRE2, PDCD6IP, MAPRE1, SMC1A, CIT, NEK4
GO:0040008~regulation of growth	42	3.9886	0.000103054	0.00402236	RTN4, MORF4L1, ING3, NRP1, NEDD9, SFN, DDR2, APP, CHD7, PAK2, NDRG3, CTGF, PPP2CA, SEMA3F, BCL2, ILK, SHC1, SGPL1, CGRRF1, TGFBR1, TGFBR2, SOCS6, SOCS7, RB1, HMGA2, BCL2L11, C20ORF20, TNKS2, NTRK3, INHBA, DDR1, PHF17, CDKN1A, EP300, CDKN1B, ADRB1, BBC3, CDKN2AIP, ADAM17, FOXC1, PARP1, GAP43
GO:0048705~skeletal system morphogenesis	20	1.89934	0.000104294	0.0040223	SGPL1, SATB2, BMP1, TGFBR1, TGFBR2, SOX9, MEF2D, HOXC8, EYA1, HOXB2, HOXB7, HOXA5, CTGF, PRKRA, ANKRD11, TFAP2A, ROR2, RUNX2, WNT7A, MYC
GO:0010608~posttranscriptional regulation of gene expression	30	2.849	0.000106355	0.0040535	METAP1, NAPG, DICER1, SOX4, SYNCRIP, IFI30, IGF2BP3, PTEN, ZFP36L2, APP, STX12, ANG, BCL2, KRT7, PRKRA, QKI, TNRC6B, THBS1, ZFP36, CASC3, ETF1, CDK4, MAPK1, TARBP2, EIF4E, CDKN2AIP, VEGFA, EIF2AK3, EIF4E2, EIF2C4
GO:0008283~cell proliferation	50	4.74834	0.000124835	0.00470102	E2F1, MORF4L1, CDK5R1, PPARD, ACHE, CDV3, CDC14A, HDGF, BCL2L2, SFN, HPRT1, PTEN, IL10, LGR4, ZFP36L2, CXCR4, BCL2, ILK, RAC1, PAFAH1B1, FRS2, MYC, BUB3, DLG1, KHDRBS1, ERF, NANOG, ERG, IRS2, LIPA, MAP2K1, RXRB, SOX11, FSCN1, CD160, RBBP7, MMP14, HHEX, EPS8, IFNB1, PPP1R8, C2ORF29, VEGFA, FOXC1, TXNRD1, MAPRE2, MAPRE1, BIN1, EMP2, EMP1
GO:0070727~cellular macromolecule localization	48	4.5584	0.000134398	0.00500223	ARL6IP1, CLTA, YWHAZ, SEC24B, PDIA3, NAPG, AP1G1, SNX17, SNX2, AP3S1, CTSA, AURKB, CDC42, AP1S1, AP1S2, STX12, PEX19, SH3GLB1, ZFYVE9, PPP3CB, RAB11A, TLK1, PPP3CA, RANBP2, SEC24C, SEC24D, KPNB1, KDELR1, ZW10, SEC61A2, SRP54, MYO6, PGAP1, LIN7B, YWHAB, ARFIP1, ARNTL, CASC3, NUPL2, TNKS2, MAPK1, ATG4D, ERBB2IP, ARCN1, JAK2, XPO7, GGA1, SSR3
GO:0030097~hemopoiesis	32	3.03894	0.000145832	0.00536517	MMP9, TIRAP, SOX4, IL10, CBFB, IL11, TIMP1, CDC42, CHD7, SNRK, BCL2, BCL11A, PPP3CB, HOXA9, CHUK, SGPL1, EBP, CEBPG, TGFBR2, TAZ, CDK6, RB1, HDAC4, NOTCH2, INHBA, HOXB7, NCOA6, VEGFA, SLC25A38, ADAM17, JAK2, PBX1
GO:0001666~response to hypoxia	22	2.08927	0.000149199	0.00542721	SLC8A1, NOL3, TGFBR1, NR4A2, BNIP3, BCL2L1, MMP14, BIRC2, ITPR1, DDIT4, HSP90B1, EP300, ECE1, TFRC, CXCR4, ANG, BCL2, VEGFA, ADAM17, PRKAA1, THBS1, PLAU
GO:0010033~response to organic substance	73	6.93257	0.000166885	0.00600142	LDLR, PTGS2, DICER1, ADCY6, AP3S1, PMAIP1, MMP3, PTEN, IL10, HSPH1, FOS, NDUFS4, ANG, SHC1, LOX, LBP, PRKACB, CCNA2, MYC, IRS2, AARS, SOCS7, MMP14, IRS1, JUNB, MAPK1, DDR1, TARBP2, EP300, GNB2, CCND2, NCOA6, ADAM17, PEBP1, CTSC, EIF2AK3, ALPL, MCL1, ADH5, TAC1, BCL2L1, NR3C1, HPRT1, EDEM1, TRIB1, IGF1R, PPP2CA, BCL2, PRKRA, PPP3CB, PPP3CA, THBS1, SLC8A1, MAP2K1, FADS1, TGFBR1, TGFBR2, NR4A2, STAT…
GO:0008361~regulation of cell size	29	2.75404	0.00016834	0.00598726	RTN4, NRP1, SFN, SGMS1, APP, NDRG3, SEMA3F, BCL2, RB1CC1, PPP2CA, ILK, TMEM123, DCX, CGRRF1, TGFBR1, RB1, CDK4, VAT1, NTRK3, NOTCH2, INHBA, PHF17, CDKN1A, CDKN1B, EP300, ERBB2IP, CDKN2AIP, ADAM17, EMP1
GO:0035239~tube morphogenesis	21	1.9943	0.000198825	0.00699121	B4GALT1, NRP1, DICER1, TGFBR2, HOXD13, MMP14, LGR4, BCL2L11, VASP, FZD6, MYCN, SPRY2, EYA1, CXCR4, HOXA5, BCL2, ILK, VEGFA, TFAP2A, PBX1, ACVR1
GO:0000082~G1/S transition of mitotic cell cycle	13	1.23457	0.000209567	0.00728864	CDC7, RB1, CDK4, PPP1CB, INHBA, CDKN1A, CDKN1B, CCND2, BCL2, PPP3CB, ADAM17, PPP3CA, ACVR1
GO:0034613~cellular protein localization	47	4.46344	0.000219905	0.00756583	ARL6IP1, CLTA, YWHAZ, SEC24B, PDIA3, NAPG, AP1G1, SNX17, SNX2, AP3S1, CTSA, AURKB, CDC42, AP1S1, AP1S2, STX12, PEX19, SH3GLB1, ZFYVE9, PPP3CB, RAB11A, TLK1, PPP3CA, RANBP2, SEC24C, SEC24D, KPNB1, KDELR1, ZW10, SEC61A2, SRP54, MYO6, PGAP1, LIN7B, YWHAB, ARFIP1, ARNTL, NUPL2, TNKS2, MAPK1, ATG4D, ERBB2IP, ARCN1, JAK2, XPO7, GGA1, SSR3
GO:0048514~blood vessel morphogenesis	29	2.75404	0.000253023	0.00860923	RTN4, NRP1, ATP5B, DICER1, CDH2, PTEN, AGGF1, CXCR4, ANG, ROBO1, CTGF, QKI, MKL2, THBS1, RASA1, B4GALT1, KLF5, PTPRJ, SGPL1, TGFBR1, TGFBR2, MMP14, JUNB, VEGFA, AAMP, FOXC1, PLAU, SMARCA4, ACVR1
GO:0048812~neuron projection morphogenesis	29	2.75404	0.000296318	0.00997068	CDK5R1, NRP1, CLU, HPRT1, IGF1R, APP, CXCR4, ROBO1, BCL2, ILK, RAC1, B3GNT1, ROBO2, PAFAH1B1, TOP2B, DCX, ACTB, MAP2K1, EFNB1, NR4A2, CELSR2, VASP, EPHA4, EPHA7, SLITRK4, JAK2, DST, SLITRK5, GAP43
GO:0030099~myeloid cell differentiation	17	1.61443	0.000304	0.010123	CEBPG, MMP9, TGFBR2, TIRAP, RB1, CBFB, IL11, TIMP1, INHBA, CDC42, HOXB7, SNRK, NCOA6, VEGFA, SLC25A38, JAK2, CHUK
GO:0051270~regulation of cell motion	27	2.5641	0.0003271	0.0107776	RTN4, NRP1, MMP9, TAC1, PTEN, TRIB1, IGF1R, MIA3, CXCR4, SEMA3F, BCL2, ILK, RAC1, RRAS, THBS1, B4GALT1, IRS2, MAP2K1, TGFBR1, IRS1, MAPK1, CDKN1B, F3, VEGFA, AAMP, ADAM17, JAK2
GO:0006470~protein amino acid dephosphorylation	21	1.9943	0.000372728	0.0121488	PTPRJ, PTPRD, CDC14A, PPP1CC, PPP1CB, PTEN, RNGTT, CDC25B, DUSP4, PPM1D, EYA1, DUSP1, DUSP14, PPP2CA, BCL2, PPP2CB, PTP4A2, PPP3CB, DULLARD, PPP3CA, MTMR4
GO:0006916~anti-apoptosis	28	2.65907	0.000395521	0.012759	MEF2C, YWHAZ, MCL1, CLU, BNIP3, BCL2L2, BCL2L1, IL10, IGF1R, PEA15, SH3GLB1, BCL2, THBS1, MYC, NOL3, TGFBR1, HBXIP, TAX1BP1, NOTCH2, HSP90B1, BNIP2, F3, VEGFA, TNFAIP8, ADAM17, FOXC1, TNFAIP3, PRNP
GO:0003006~reproductive developmental process	33	3.1339	0.000435954	0.0139163	PPARD, PTGS2, SOX2, HOXD13, BCL2L2, BCL2L1, SOX9, LGR4, IGF1R, CHD7, CXCR4, ANG, BCL2, SEP15, PAFAH1B1, LFNG, TBPL1, B4GALT1, MMP14, SIRT1, BCL2L11, JUNB, CDC25B, INHBA, CCND2, VEGFA, PEBP1, ROR2, FOXC1, PBX1, WNT7A, BMPR1A, ACVR1
GO:0051726~regulation of cell cycle	39	3.7037	0.000461535	0.0145837	CCNT2, E2F1, CDK5R1, PTGS2, CCNT1, SFN, PTEN, CDC42, APP, HEXIM1, BCL2, CDC123, H2AFX, MYC, CCNA2, BUB3, ZW10, DLG1, CDC7, DBC1, CDK6, CENPE, RB1, CDK4, PPP1CB, JUNB, ATM, INHBA, CDKN1A, CDKN1B, HDAC2, CCND2, PEBP1, MDM2, ADAM17, FOXC1, SMC1A, GADD45A, SMARCA4
GO:0006928~cell motion	51	4.8433	0.000516129	0.0161381	PPARD, NRP1, PTGS2, ATP5B, PTEN, IL10, ACTG1, APP, CTGF, ANG, ROBO1, CXCR4, SPINT2, SEMA3F, PAK4, ROBO2, TOP2B, SGPL1, SATB2, EFNB1, MMP14, MIXL1, VASP, PLAUR, ARPC1B, AAMP, ADAM17, FOXC1, GAP43, ACVR1, CDK5R1, CDH2, ARPC5, CAPZB, TPM3, RAC1, B3GNT1, PAFAH1B1, THBS1, DCX, B4GALT1, ACTB, MAP2K1, TGFBR1, PODXL, NR4A2, COL5A1, EPHA4, EPHA7, JAK2, PLAU
GO:0051272~positive regulation of cell motion	17	1.61443	0.000557737	0.017262	IRS2, MAP2K1, MMP9, TGFBR1, TAC1, IRS1, IGF1R, MAPK1, MIA3, F3, BCL2, ILK, VEGFA, AAMP, ADAM17, JAK2, THBS1
GO:0009719~response to endogenous stimulus	45	4.2735	0.000565062	0.0173216	ALPL, LDLR, PTGS2, ADCY6, AP3S1, TAC1, BCL2L1, HPRT1, MMP3, PTEN, IL10, IGF1R, FOS, ANG, BCL2, SHC1, PPP3CA, PRKACB, LOX, THBS1, CCNA2, IRS2, MAP2K1, FADS1, TGFBR1, TGFBR2, AARS, NR4A2, SOCS7, MMP14, STAT1, BIRC2, IRS1, JUNB, MAPK1, CDKN1A, EP300, DUSP1, GNB2, CCND2, NCOA6, PEBP1, ADAM17, JAK2, PARP1
GO:0000122~negative regulation of transcription from RNA polymerase II promoter	33	3.1339	0.00056806	0.0172499	E2F1, MEF2C, PPARD, CDX2, SOX2, HOXC8, MEIS2, SIN3A, HEXIM1, ZNF148, TCF4, NFX1, ZNF281, DNMT3A, SATB2, KLF12, JARID2, MECP2, SKI, RB1, RBBP7, SNAI2, SUZ12, HES1, HDAC4, HHEX, HDAC2, ZNF238, DR1, MDM2, DNMT1, SMARCA2, SMARCA4
GO:0007243~protein kinase cascade	42	3.9886	0.000580703	0.0174672	EFNA1, TIRAP, MAP4K2, AKAP11, DAXX, IL10, TRIB1, IGF1R, TMED7, MAP3K5, MAP3K4, MAP3K3, CXCR4, RB1CC1, PPP2CA, SHC1, PRKAA1, PRKACB, THBS1, FRS2, CHUK, MAP2K6, ZFP36, SRPK2, MAP2K1, NLK, TGFBR1, MAP2K4, WNK1, SOCS6, STAT1, IRS1, MARK1, RPS6KA5, MAPK1, DUSP4, SS18, RPS6KA3, CRKL, TNFRSF10B, ROR2, JAK2
GO:0030335~positive regulation of cell migration	16	1.51947	0.000582231	0.0173521	IRS2, MAP2K1, MMP9, TAC1, IRS1, IGF1R, MAPK1, MIA3, BCL2, F3, ILK, VEGFA, AAMP, ADAM17, JAK2, THBS1
GO:0060541~respiratory system development	18	1.7094	0.000586935	0.017332	LIPA, TGFBR1, DICER1, SOX2, TGFBR2, MMP14, MYCN, HES1, SPRY2, EP300, CHD7, HOXA5, CTGF, VEGFA, POU2F1, LOX, NFIB, BMPR1A
GO:0000079~regulation of cyclin-dependent protein kinase activity	12	1.1396	0.000604749	0.0176926	CCNT2, CDKN1A, CDK5R1, CDKN1B, CCND2, HEXIM1, CCNT1, ADAM17, SFN, PPP1CB, GADD45A, PTEN
GO:0031175~neuron projection development	32	3.03894	0.000615868	0.0178542	CDK5R1, NRP1, CLU, HPRT1, PTEN, IGF1R, APP, CXCR4, ROBO1, BCL2, ILK, RAC1, B3GNT1, ROBO2, PAFAH1B1, TOP2B, DCX, ACTB, MYO6, MAP2K1, STMN3, EFNB1, NR4A2, CELSR2, VASP, EPHA4, SLITRK4, EPHA7, JAK2, SLITRK5, DST, GAP43
GO:0007242~intracellular signaling cascade	111	10.5413	0.000672094	0.0192967	EFNA1, ADCY6, IQGAP3, TIRAP, IL10, RAB1A, RGL2, MAP3K5, MAP3K4, CTGF, RRAS, H2AFX, TLK1, PRKACB, CCNA2, FRS2, MAP2K6, GTPBP2, MYO6, STMN3, RREB1, MED12, SOCS6, WNK1, SOCS7, ARID1A, IRS1, MARK1, MAPK1, RAB14, ROR2, STMN1, ARL8B, RAB13, EIF2AK3, RALGPS2, MAP4K2, AKAP11, RAB40B, RAC1, RHOBTB2, RHOBTB1, DYRK2, DVL3, MAP2K1, TGFBR1, MAP2K4, ATM, RNF4, BBC3, ARF4, RHOT1, CLEC7A, SMC1A, DAXX, RFXANK, CD…
GO:0006886~intracellular protein transport	42	3.9886	0.000720076	0.0204795	ARL6IP1, YWHAZ, SEC24B, CLTA, PDIA3, NAPG, AP1G1, SNX17, SNX2, AP3S1, CTSA, AP1S1, AP1S2, STX12, PEX19, ZFYVE9, PPP3CB, RAB11A, TLK1, PPP3CA, RANBP2, SEC24C, SEC24D, KPNB1, KDELR1, SEC61A2, SRP54, MYO6, PGAP1, LIN7B, YWHAB, ARFIP1, ARNTL, NUPL2, MAPK1, ATG4D, ERBB2IP, ARCN1, JAK2, XPO7, GGA1, SSR3
GO:0007548~sex differentiation	22	2.08927	0.000780254	0.0219802	B4GALT1, SOX2, HOXD13, BCL2L2, BCL2L1, MMP14, SOX9, SIRT1, LGR4, BCL2L11, INHBA, CHD7, CCND2, ANG, BCL2, VEGFA, ROR2, PBX1, FOXC1, WNT7A, LFNG, BMPR1A
GO:0044093~positive regulation of molecular function	59	5.60304	0.000863436	0.0240871	EFNA1, ADCY6, PMAIP1, DAXX, IL10, CDC42, MAP3K5, MAP3K4, ANG, CXCR4, ILK, SHC1, PRKACB, BRD4, PSMD5, PSMD7, FRS2, MYC, MAP2K6, IRS1, PPP1CB, TNFRSF10B, ADRB1, EP300, PSME1, CCND2, IFNB1, F3, ADAM17, PSME3, EIF2AK3, PRKD3, GAP43, SMARCA4, APH1A, SERINC5, PSMB6, BCL2, RAC1, PRKAA1, UBE2D1, THBS1, GABARAPL2, MAP2K1, EPB41, TGFBR1, CEBPG, TGFBR2, YWHAB, NR4A2, CENPE, SKI, STAT1, CDC25B, HDAC4, PSMC6,…
GO:0030182~neuron differentiation	47	4.46344	0.000888266	0.0245605	CDK5R1, NRP1, EFNA1, SOX2, CLU, HPRT1, PTEN, DFNB31, CDC42, IGF1R, APP, HOXC8, CXCR4, ROBO1, BCL2, ILK, RAC1, NR2F6, B3GNT1, ROBO2, PAFAH1B1, DCX, TOP2B, ACTB, MYO6, MAP2K1, STMN3, TGFBR1, EFNB1, NR4A2, PCDH12, CELSR2, VASP, EPHA2, HES1, NTRK3, EPHA4, SLITRK4, EPHA7, VEGFA, JAK2, PBX3, SMARCA1, SLITRK5, DST, WNT7A, GAP43
GO:0006917~induction of apoptosis	37	3.51377	0.000927823	0.0254243	BCLAF1, APH1A, DEDD, BNIP3, PMAIP1, SFN, DAXX, PTEN, DPF1, SERINC3, MAP3K5, APP, SH3GLB1, PPP2CA, SOS1, PRKRA, RAC1, DYRK2, MYC, ARHGEF3, TGFBR1, CEBPG, TRIO, STAT1, BCL2L11, ATM, MAPK1, INHBA, NOTCH2, CDKN1A, CDKN1B, TNFRSF10B, HIPK1, IFNB1, BBC3, JAK2, PDCD6
GO:0051347~positive regulation of transferase activity	30	2.849	0.000941555	0.0255801	EFNA1, ADCY6, DAXX, CDC42, SERINC5, MAP3K5, MAP3K4, CXCR4, ANG, ILK, RAC1, SHC1, PRKAA1, PRKACB, THBS1, FRS2, MAP2K6, MAP2K1, TGFBR1, TGFBR2, CENPE, IRS1, PPP1CB, CDC25B, TNFRSF10B, CCND2, ADAM17, JAK2, GAP43, PRKD3
GO:0007050~cell cycle arrest	17	1.61443	0.000974547	0.0262454	KHDRBS1, CGRRF1, AIF1, DBC1, RB1, NOTCH2, INHBA, CDKN1A, CDKN1B, ILK, CDC123, THBS1, GADD45A, MYC, DST, MAP2K6, BARD1
GO:0012502~induction of programmed cell death	37	3.51377	0.000990299	0.0264449	BCLAF1, APH1A, DEDD, BNIP3, PMAIP1, SFN, DAXX, PTEN, DPF1, SERINC3, MAP3K5, APP, SH3GLB1, PPP2CA, SOS1, PRKRA, RAC1, DYRK2, MYC, ARHGEF3, TGFBR1, CEBPG, TRIO, STAT1, BCL2L11, ATM, MAPK1, INHBA, NOTCH2, CDKN1A, CDKN1B, TNFRSF10B, HIPK1, IFNB1, BBC3, JAK2, PDCD6
GO:0003002~regionalization	26	2.46914	0.00102672	0.027181	HOXD13, TCF7L1, SF3B1, HOXC8, HOXA5, HOXA10, HOXA9, FRS2, LFNG, YY1, TGFBR1, GRSF1, CELSR2, ATM, HES1, HHEX, CRKL, HOXB2, EP300, HOXB7, HIPK1, ROR2, PBX1, PBX3, WNT7A, BMPR1A
GO:0033674~positive regulation of kinase activity	29	2.75404	0.00108969	0.0285919	EFNA1, ADCY6, DAXX, CDC42, MAP3K5, MAP3K4, CXCR4, ANG, ILK, RAC1, SHC1, PRKAA1, PRKACB, THBS1, FRS2, MAP2K6, MAP2K1, TGFBR1, TGFBR2, CENPE, IRS1, PPP1CB, CDC25B, TNFRSF10B, CCND2, ADAM17, JAK2, GAP43, PRKD3
GO:0048667~cell morphogenesis involved in neuron differentiation	27	2.5641	0.00110597	0.0287808	CDK5R1, NRP1, HPRT1, IGF1R, APP, CXCR4, ROBO1, BCL2, RAC1, B3GNT1, ROBO2, PAFAH1B1, TOP2B, DCX, ACTB, EFNB1, NR4A2, CELSR2, VASP, HES1, EPHA4, EPHA7, SLITRK4, JAK2, DST, SLITRK5, GAP43
GO:0043583~ear development	16	1.51947	0.00117014	0.0301843	MYO6, SOX2, BCL2L11, FZD6, DFNB31, HES1, DDR1, SPRY2, EYA1, CDKN1B, CHD7, ECE1, DLX6, BCL2, PRKRA, MYC
GO:0016569~covalent chromatin modification	19	1.80437	0.00131993	0.0337169	MORF4L1, DNMT3A, UBE2A, ING3, PHB, EZH2, CDC73, SIRT1, ATXN7L3, SUZ12, RPS6KA5, HDAC4, PHF17, EYA1, HDAC2, EP300, USP16, BAZ2A, SMARCA4
GO:0001952~regulation of cell-matrix adhesion	8	0.759734	0.00136113	0.0344807	DDR1, BCL2, ILK, CDK6, MMP14, THBS1, PTEN, RASA1
GO:0048666~neuron development	38	3.60874	0.00138866	0.0348941	CDK5R1, NRP1, CLU, HPRT1, PTEN, DFNB31, IGF1R, APP, CXCR4, ROBO1, BCL2, ILK, RAC1, NR2F6, B3GNT1, ROBO2, PAFAH1B1, TOP2B, DCX, ACTB, MYO6, MAP2K1, STMN3, EFNB1, NR4A2, PCDH12, CELSR2, VASP, HES1, EPHA4, SLITRK4, EPHA7, VEGFA, JAK2, PBX3, SLITRK5, DST, GAP43
GO:0000087~M phase of mitotic cell cycle	28	2.65907	0.00144077	0.0359031	CETN2, NEDD9, CEP55, AURKB, NUMA1, TARDBP, PAFAH1B1, USP16, CCNA2, BUB3, STAG2, ZW10, KIF11, MAP2K1, CENPE, HMGA2, DCTN3, SMC2, RGS14, WEE1, CDC25B, MPHOSPH9, NEDD1, MAPRE2, MAPRE1, CIT, SMC1A, NEK4
GO:0040017~positive regulation of locomotion	16	1.51947	0.00161521	0.0398599	IRS2, MAP2K1, MMP9, TAC1, IRS1, IGF1R, MAPK1, MIA3, BCL2, F3, ILK, VEGFA, AAMP, ADAM17, JAK2, THBS1
GO:0007507~heart development	27	2.5641	0.00166857	0.0408403	NRP1, SOX4, SOX9, PTEN, ECE1, CHD7, HEXIM1, RB1CC1, PPP3CB, MKL2, PTPRJ, DVL3, RXRB, TGFBR1, TGFBR2, TAZ, COL5A1, ATM, MIXL1, HHEX, CRKL, EP300, NCOA6, FOXC1, BMPR1A, SMARCA4, ACVR1
GO:0001836~release of cytochrome c from mitochondria	7	0.664767	0.00174411	0.0423321	BBC3, BCL2, CLU, BCL2L1, SFN, PMAIP1, MYC
GO:0000902~cell morphogenesis	39	3.7037	0.0018041	0.043433	CDK5R1, NRP1, CLU, HPRT1, SOX9, CDC42, IGF1R, APP, EZR, ANK1, CXCR4, ROBO1, BCL2, ILK, RAC1, B3GNT1, ROBO2, PAFAH1B1, DCX, TOP2B, ZW10, DLG1, ACTB, LIPA, MAP2K1, EFNB1, NR4A2, CELSR2, VASP, HES1, SS18, EPHA4, SLITRK4, EPHA7, ERBB2IP, JAK2, SLITRK5, DST, GAP43
GO:0030029~actin filament-based process	29	2.75404	0.00206505	0.0492001	MYO5A, CNN3, AIF1, LMO7, NEDD9, ARPC5, CAPZB, ACTG1, CDC42, EZR, PAK2, ANG, BCL2, RAC1, PAFAH1B1, WIPF1, DLG1, MYO6, TNXB, EPB41, FSCN1, TMSB10, ARHGAP26, VASP, NRAS, EPB41L1, EPS8, DST, PARVA
GO:0045786~negative regulation of cell cycle	14	1.32953	0.00209508	0.0495352	DBC1, CDK6, CENPE, RB1, ATM, INHBA, CDKN1A, HDAC2, CDKN1B, HEXIM1, BCL2, FOXC1, DLG1, SMARCA4
GO:0016477~cell migration	32	3.03894	0.00210865	0.0494884	PPARD, CDK5R1, NRP1, ATP5B, CDH2, PTEN, IL10, CXCR4, CTGF, ROBO1, ANG, SEMA3F, RAC1, PAFAH1B1, TOP2B, THBS1, DCX, B4GALT1, SGPL1, SATB2, EFNB1, PODXL, TGFBR1, NR4A2, MMP14, COL5A1, MIXL1, AAMP, ADAM17, FOXC1, PLAU, ACVR1
Cellular component
GO:0031981~nuclear lumen	162	15.3846	1.87455e-16	1.17462e-13	TGOLN2, MEF2C, MORF4L1, CDX2, SYNCRIP, CCT2, CTNNBL1, GTF2E1, INTS8, IMP3, SFRS4, SIN3A, PSKH1, INTS7, TARDBP, SMARCD1, H2AFX, OGT, CCNA2, TBPL1, MLL2, PITX2, SATB2, MYO6, RREB1, YY1, FMR1, MED12, ARID1A, ARNTL, PPP1CC, PPP1CB, WEE1, ZNF3, JUNB, ELL2, SUZ12, MAPK1, EP300, SMARCA5, NEK4, SMARCA2, FUS, RAD23B, LMNB1, MCL1, SOX2, SOX9, ATF1, SFRS15, MEIS2, HOXA10, HOXA9, UBE2D1, TCF4, RUNX2, DNMT3A,…
GO:0005654~nucleoplasm	110	10.4463	2.74411e-14	7.25331e-12	MORF4L1, MEF2C, CDX2, SYNCRIP, INTS8, GTF2E1, SFRS4, PSKH1, SIN3A, INTS7, SMARCD1, H2AFX, OGT, CCNA2, TBPL1, PITX2, MLL2, SATB2, MYO6, RREB1, YY1, FMR1, MED12, ARNTL, PPP1CC, PPP1CB, WEE1, ELL2, SUZ12, MAPK1, EP300, SMARCA5, SMARCA2, RAD23B, MCL1, SOX2, ATF1, HOXA10, HOXA9, TCF4, UBE2D1, RUNX2, TAF1, ZMYM2, SRP54, TAF5, PHB, SAP18, YTHDC1, SKI, CASC3, NXF1, ATM, HDAC4, CDKN1A, HDAC2, CDKN2AIP, DY…
GO:0043233~organelle lumen	182	17.284	5.97355e-14	1.05324e-11	TGOLN2, MEF2C, MORF4L1, MRPL42, CDX2, PTGS2, SYNCRIP, CCT2, CTNNBL1, GTF2E1, INTS8, IMP3, SFRS4, APP, SIN3A, PSKH1, INTS7, TARDBP, LRRC59, SMARCD1, SEP15, H2AFX, OGT, CCNA2, TBPL1, MLL2, PITX2, SATB2, MYO6, RREB1, YY1, FMR1, MED12, ARID1A, ARNTL, PPP1CC, PPP1CB, WEE1, ZNF3, JUNB, ELL2, SUZ12, MAPK1, EP300, VEGFA, SMARCA5, NEK4, SMARCA2, FUS, RAD23B, LMNB1, MCL1, SOX2, CLU, SOX9, ATF1, TIMP1, CALU…
GO:0031974~membrane-enclosed lumen	183	17.3789	1.85262e-13	2.45054e-11	TGOLN2, MEF2C, MORF4L1, MRPL42, CDX2, PTGS2, SYNCRIP, CCT2, CTNNBL1, GTF2E1, INTS8, IMP3, SFRS4, APP, SIN3A, PSKH1, TARDBP, INTS7, LRRC59, SMARCD1, SEP15, H2AFX, OGT, CCNA2, TBPL1, MLL2, PITX2, SATB2, MYO6, RREB1, YY1, FMR1, MED12, ARID1A, ARNTL, PPP1CC, PPP1CB, WEE1, ZNF3, JUNB, ELL2, SUZ12, MAPK1, EP300, VEGFA, SMARCA5, NEK4, SMARCA2, FUS, RAD23B, LMNB1, MCL1, SOX2, CLU, SOX9, ATF1, TIMP1, CALU…
GO:0070013~intracellular organelle lumen	176	16.7142	5.0792e-13	5.37387e-11	TGOLN2, MEF2C, MORF4L1, MRPL42, CDX2, PTGS2, SYNCRIP, CCT2, CTNNBL1, GTF2E1, INTS8, IMP3, SFRS4, SIN3A, PSKH1, INTS7, TARDBP, LRRC59, SMARCD1, SEP15, H2AFX, OGT, CCNA2, TBPL1, MLL2, PITX2, SATB2, MYO6, RREB1, YY1, FMR1, MED12, ARID1A, ARNTL, PPP1CC, PPP1CB, WEE1, ZNF3, JUNB, ELL2, SUZ12, MAPK1, EP300, SMARCA5, NEK4, SMARCA2, FUS, RAD23B, LMNB1, MCL1, SOX2, SOX9, ATF1, CALU, DTD1, SFRS15, MEIS2, H…
GO:0044451~nucleoplasm part	77	7.31244	2.21367e-12	1.95172e-10	E2F1, MEF2C, MORF4L1, E2F3, CDX2, EZH2, DAXX, FOS, INTS8, GTF2E1, SFRS4, PSKH1, SIN3A, INTS7, OGT, MYC, TBPL1, PITX2, MLL2, SATB2, MYO6, RREB1, YY1, MED12, CCNL1, PRPF3, RB1, ARNTL, CDK4, RBBP7, PPP1CC, PPP1CB, SMN2, ELL2, C20ORF20, MED6, SUZ12, EP300, HIPK1, NCOA6, ING3, SOX2, CDC73, NFYA, ATF1, SF3B1, HOXA10, POU2F1, HOXA9, WAC, TCF4, RUNX2, CHD4, ACTB, TAF1, ZMYM2, SRP54, TAF5, YWHAB, SAP18, Y…
GO:0043232~intracellular non-membrane-bounded organelle	212	20.133	7.05729e-08	5.33328e-06	TGOLN2, MRPL42, CDX2, RPL13, AIF1, CCT2, AURKB, ACTG1, HOOK2, APP, SIN3A, PSKH1, H2AFV, ILK, H2AFX, STAG2, H1F0, MED12, MECP2, DCTN3, MARK1, CTNNA3, FARP1, MAPK1, ZNF238, ARL8B, NEK4, BIN1, FUS, LMNB1, DAG1, AKAP11, CAPZB, PEA15, SFRS15, RPS21, DNMT3A, TRPC4, SRP54, MAP2K1, FXR2, ATM, FXR1, EPS8, MAP4, TMOD3, H3F3A, MARCKS, PARP4, PARP1, POP5, KLF4, CCNT2, ZNF532, ATP5B, CCNT1, DAXX, DFNB31, RBM4…
GO:0043228~non-membrane-bounded organelle	212	20.133	7.05729e-08	5.33328e-06	TGOLN2, MRPL42, CDX2, RPL13, AIF1, CCT2, AURKB, ACTG1, HOOK2, APP, SIN3A, PSKH1, H2AFV, ILK, H2AFX, STAG2, H1F0, MED12, MECP2, DCTN3, MARK1, CTNNA3, FARP1, MAPK1, ZNF238, ARL8B, NEK4, BIN1, FUS, LMNB1, DAG1, AKAP11, CAPZB, PEA15, SFRS15, RPS21, DNMT3A, TRPC4, SRP54, MAP2K1, FXR2, ATM, FXR1, EPS8, MAP4, TMOD3, H3F3A, MARCKS, PARP4, PARP1, POP5, KLF4, CCNT2, ZNF532, ATP5B, CCNT1, DAXX, DFNB31, RBM4…
GO:0016585~chromatin remodeling complex	18	1.7094	4.93206e-07	3.26127e-05	MORF4L1, SATB2, KIF11, RSF1, SAP18, ARID1A, RB1, RBBP7, HDAC4, HDAC2, SIN3A, SMARCD1, SMARCA5, SMARCA1, SMARCA2, BAZ2A, CHD4, SMARCA4
GO:0005730~nucleolus	72	6.83761	3.08196e-06	0.000181134	CCNT2, TGOLN2, ZNF532, DEDD, CCNT1, CCT2, ZNF207, CTNNBL1, RBM4B, FOS, IMP3, SIN3A, RRN3, GPKOW, ANG, ZNF148, TARDBP, SMARCD1, QKI, BRD4, TOP2B, SRPK2, NOL3, SOX11, ZFX, FMR1, MED12, ARID1A, JUNB, ZNF3, MAPK1, EP300, HIPK1, NCOA6, SMARCA5, MDM2, NEK4, FUS, ZNF274, UBE2Z, ZBTB10, TRIB3, NR3C1, SOX9, STAU2, TSPYL1, SFRS15, MEIS2, WIPF1, BAZ2A, BUB3, TAF1, SRP54, TAF5, NLK, CEBPG, SOX30, STAT1, SIRT…
GO:0000785~chromatin	30	2.849	5.43105e-06	0.000287262	MORF4L1, DAXX, SIN3A, CHD7, CDYL, H2AFV, CHD1, H2AFX, TOP2B, CHD5, BAZ2A, CHD4, STAG2, H1F0, DNMT3A, UBE2A, MECP2, RB1, HMGA2, BIRC2, JUNB, MYCN, SUZ12, HDAC2, H3F3A, HIST1H2AH, FOXC1, TMPO, KLF4, SMARCA4
GO:0005794~Golgi apparatus	84	7.97721	6.12031e-06	0.000294289	TGOLN2, CLTA, SEC24B, ZNF532, AP1G1, AP3S1, SGMS1, SLC26A11, SLC35A2, RAB1A, TMF1, HS2ST1, ACBD3, APP, AP1S1, PSKH1, AP1S2, XYLT2, ZNF148, PAK4, CHST12, B3GALNT2, SEC24C, SEC24D, CLINT1, GOLM1, H1F0, SCAMP3, MYO6, CHST2, TNKS2, SACM1L, DHRS1, EAPP, ZDHHC17, MGAT3, IGF2R, ARCN1, RAB14, PEBP1, CTSC, MAPRE1, CPD, RAB13, PRNP, TMCO1, TPST2, CLCN3, ACHE, GCNT2, APH1A, RAP1GAP, NAPG, SNX17, GALNT4, MAP…
GO:0000792~heterochromatin	12	1.1396	1.62454e-05	0.0007159	SUZ12, DNMT3A, HDAC2, MECP2, H3F3A, H2AFX, FOXC1, TOP2B, BIRC2, BAZ2A, DAXX, SMARCA4
GO:0031252~cell leading edge	23	2.18424	1.62631e-05	0.000661568	MYO5A, MYO6, AIF1, SWAP70, NEDD9, CDK6, CDH2, RAPH1, CAPZB, CTNNA3, VASP, MTMR14, EZR, CXCR4, ROBO1, PDE4A, RAC1, RAB5A, ADAM17, ROBO2, PAFAH1B1, RASA1, PARVA
GO:0005955~calcineurin complex	5	0.474834	5.57798e-05	0.00210552	BCL2, PPP3CB, PPP3R1, PPP3CA, ITPR1
GO:0015630~microtubule cytoskeleton	56	5.31814	6.33942e-05	0.00223327	CDC14A, AURKB, SPRY2, HOOK2, RANBP9, APP, PSKH1, PBXIP1, MAP1LC3B, SLMAP, MYC, ZW10, KIF11, MED12, PDE4D, RB1, MID1IP1, DCTN3, MARK1, TNKS2, SS18, KIF1A, ATG4D, HIPK1, MAPRE2, STMN1, ARL8B, PDCD6IP, MAPRE1, TNFAIP3, DST, USP2, CETN2, NEDD9, KLC2, CEP55, AKAP11, STAU2, PEA15, NUMA1, EZR, PPP2CA, PPP2CB, PAFAH1B1, NDRG2, DCX, MAP2K1, CENPE, RGS14, ATM, CDC25B, NEDD1, MAP4, MARCKS, PARP4, DNM2
GO:0044427~chromosomal part	43	4.08357	7.54168e-05	0.00249045	MORF4L1, AURKB, DAXX, RPA2, SIN3A, CHD7, CDYL, H2AFV, PPP2CA, PPP2CB, CHD1, PAFAH1B1, H2AFX, TOP2B, BAZ2A, CHD5, STAG2, CHD4, BUB3, ZW10, H1F0, DNMT3A, UBE2A, JRKL, MECP2, CENPE, RB1, HMGA2, DCTN3, SMC2, BIRC2, JUNB, TNKS2, MYCN, SUZ12, HDAC2, H3F3A, HIST1H2AH, FOXC1, TMPO, SMC1A, KLF4, SMARCA4
GO:0031090~organelle membrane	95	9.02184	9.3476e-05	0.00290466	RTN4, CLTA, SEC24B, LDLR, AP1G1, ATP5B, BNIP3, LEMD3, SGMS1, COX5A, SLC35A2, TMF1, HOOK2, AP1S1, NDUFS4, AP1S2, PIGF, MAP1LC3B, CHST12, ZFYVE9, SLC25A3, SLC25A28, PIGC, ELOVL6, SEC24C, LBR, SEC24D, DLG1, PIGA, SGPL1, SCAMP3, MYO6, PGAP1, CHST2, PIGU, NDUFC1, PPP1CC, BCL2L11, SACM1L, DHRS1, ARCN1, RAB5A, SLC25A38, MDM2, PEBP1, ARL8B, FAM38A, AKAP1, EIF2AK3, SRGAP2, ARL6IP1, CLCN3, LMNB1, MCL1, MAP…
GO:0009898~internal side of plasma membrane	37	3.51377	9.78498e-05	0.0028717	CLTA, CDK5R1, PHKB, AP1G1, AP3S1, CACNB2, BCL2L1, RAB40B, STARD13, CDC42, ACBD3, AP1S1, AP1S2, SMAP1, EZR, PEX19, ILK, RAC1, RRAS, RHOD, AUP1, RAP2C, SOCS7, NCKAP1L, NUPL2, RAPH1, NRAS, ARCN1, RAB14, RAB5A, PEBP1, RAB13, TJP2, AKAP2, GAP43, PARVA, SERP1
GO:0005667~transcription factor complex	28	2.65907	9.80351e-05	0.00272591	E2F1, E2F3, SOX2, NFYA, ATF1, GTF2E1, FOS, POU2F1, HOXA10, HOXA9, TCF4, RUNX2, TBPL1, PITX2, TAF1, SATB2, TAF5, YY1, RB1, ARNTL, CDK4, EP300, NCOA6, PBX1, PBX3, PARP1, TCF12, KLF4
GO:0034708~methyltransferase complex	8	0.759734	0.00012995	0.00343151	SUZ12, ACTB, NCOA6, EZH2, OGT, PPP1CC, PPP1CB, MLL2
GO:0035097~histone methyltransferase complex	8	0.759734	0.00012995	0.00343151	SUZ12, ACTB, NCOA6, EZH2, OGT, PPP1CC, PPP1CB, MLL2
GO:0048770~pigment granule	16	1.51947	0.000188012	0.00472537	P4HB, YWHAZ, PDIA3, YWHAB, MMP14, CANX, CALU, LAMP1, HSP90B1, SYPL1, TFRC, RAC1, SLC2A1, RAB5A, PEBP1, PDCD6IP
GO:0042470~melanosome	16	1.51947	0.000188012	0.00472537	P4HB, YWHAZ, PDIA3, YWHAB, MMP14, CANX, CALU, LAMP1, HSP90B1, SYPL1, TFRC, RAC1, SLC2A1, RAB5A, PEBP1, PDCD6IP
GO:0005829~cytosol	109	10.3514	0.000236067	0.00566091	RPL13, AP1G1, CHMP4B, CCT2, ACTG1, PDE4A, OGT, PRKACB, MYO6, PDE4D, DCTN3, NUPL2, HBXIP, BCL2L11, MAPK1, GAPVD1, RAB14, PDCD6IP, ARL6IP1, BCL2L2, BCL2L1, PSMB6, RAC1, NDRG2, RPS21, UBE2D1, GABARAPL2, MOCS2, MAP2K1, TGFBR2, TRIO, ARFIP1, FXR2, URM1, NEDD1, CDKN1A, EIF4E, CDKN1B, POMP, PTEN, CDC42, GSR, SPRY2, AP1S1, AASDHPPT, AP1S2, PBXIP1, PAK2, ZFYVE9, SLMAP, SHC1, RANBP2, TOP2B, CLINT1, KPNB1, …
GO:0005694~chromosome	47	4.46344	0.000260556	0.00597564	MORF4L1, CDX2, AURKB, DAXX, RPA2, SIN3A, CDYL, CHD7, H2AFV, PPP2CA, PPP2CB, CHD1, PAFAH1B1, H2AFX, TOP2B, BAZ2A, CHD5, STAG2, CHD4, BUB3, ZW10, H1F0, DNMT3A, SSRP1, UBE2A, JRKL, MECP2, CENPE, RB1, HMGA2, DCTN3, BIRC2, SMC2, JUNB, TNKS2, MYCN, SUZ12, HDAC2, ZNF238, SMARCA5, H3F3A, HIST1H2AH, FOXC1, TMPO, SMC1A, KLF4, SMARCA4
GO:0008287~protein serine/threonine phosphatase complex	10	0.949668	0.000410257	0.00900383	PPM1D, BCL2, PPP2CA, PPP2R5C, PPP2CB, PPP3CB, PPP3R1, PPP3CA, PPP1CB, ITPR1
GO:0012505~endomembrane system	69	6.55271	0.000624649	0.0131347	RTN4, CLTA, SEC24B, LDLR, AP1G1, BNIP3, LEMD3, SGMS1, SLC35A2, TMF1, APP, AP1S1, AP1S2, PIGF, CHST12, PIGC, ELOVL6, RANBP2, SEC24C, LBR, SEC24D, FRS2, KPNB1, DLG1, PIGA, SGPL1, SCAMP3, MYO6, PGAP1, CHST2, PIGU, NUPL2, TNKS2, SACM1L, BNIP2, IGF2R, ARCN1, RAB5A, RAB14, MDM2, EIF2AK3, ARL6IP1, CLCN3, LMNB1, MAP4K2, EDEM1, MIA3, STT3A, BCL2, B3GNT1, DULLARD, PAFAH1B1, LFNG, SEC61A2, GABARAPL2, SCD, N…
GO:0048471~perinuclear region of cytoplasm	32	3.03894	0.000775291	0.0156564	CYB5R4, SEC24B, ACHE, CDK5R1, AP1G1, CLU, GALNT4, APP, ECE1, PAK2, AGGF1, PDE4A, PRKRA, PAFAH1B1, NDRG2, SEC24C, CLINT1, SEC24D, MYO6, MAP2K1, YWHAB, CASC3, DCTN3, TNKS2, TARBP2, HSP90B1, MTMR14, GNB2, TFRC, BNIP2, RAB14, RAB5A
GO:0016604~nuclear body	22	2.08927	0.000819568	0.0159357	MEF2C, ZMYM2, SRP54, RREB1, CCNL1, YTHDC1, PRPF3, SKI, RB1, NXF1, CASC3, SIRT1, DAXX, SMN2, SF3B1, SFRS4, PSKH1, HIPK1, PPP1R8, DYRK1A, WAC, MYC
GO:0005819~spindle	20	1.89934	0.000951376	0.017822	KIF11, CDC14A, NEDD9, CENPE, RB1, AURKB, DCTN3, RGS14, ATM, NUMA1, NEDD1, APP, PPP2CA, PPP2CB, PAFAH1B1, ARL8B, PARP4, MAPRE1, MYC, ZW10
GO:0005856~cytoskeleton	109	10.3514	0.00095246	0.0172323	AIF1, AURKB, ACTG1, HOOK2, APP, ANK1, PSKH1, ILK, STAG2, H1F0, MYO6, MED12, PDE4D, TMSB10, DCTN3, MARK1, CTNNA3, FARP1, TNKS2, ARPC1B, MAPK1, CCDC6, PDCD6IP, STMN1, ARL8B, TNFAIP3, BIN1, DST, LMNB1, DAG1, NEDD9, ARPC5, AKAP11, CAPZB, PEA15, NDRG2, TRPC4, MAP2K1, EPB41, TAF5, FSCN1, ATM, CORO1C, MYO10, NEDD1, EPS8, TMOD3, MAP4, MARCKS, PARP4, CDC14A, DFNB31, SPRY2, RANBP9, PBXIP1, PAK2, MAP1LC3B, …
GO:0005783~endoplasmic reticulum	80	7.59734	0.00118651	0.0207169	RTN4, CYB5R4, SEC24B, PDIA3, PTGS2, SYNCRIP, RCE1, SGMS1, SLC26A11, CANX, RAB1A, PSKH1, ANK1, PIGF, XYLT2, PAPPA, ELOVL4, SLMAP, LRRC59, SEP15, PIGC, ELOVL6, SEC24C, KDELR1, SEC24D, IFNGR2, ZW10, DLG1, PIGA, AUP1, SGPL1, PGAP1, PIGU, SACM1L, DHRS1, RAB14, PEBP1, CTSC, FAM38A, PRNP, EIF2AK3, TMCO1, DUS2L, DEGS1, SERP1, ARL6IP1, TPST2, APH1A, NAPG, CTSA, EDEM1, STAU2, CALU, ALDH3A1, TMEM50B, TMED7,…
GO:0031988~membrane-bounded vesicle	52	4.93827	0.0014884	0.0250974	TGOLN2, SEC24B, CLTA, LDLR, PDIA3, AP1G1, AP3S1, CANX, AP1S1, APP, AP1S2, SLC2A1, SEC24C, CLINT1, SEC24D, CRISP3, MYO6, RAB4A, VEZT, MMP14, IGF2R, VEGFA, ARCN1, RAB14, RAB5A, MDM2, PEBP1, PDCD6IP, BIN1, DST, CLCN3, YWHAZ, CLU, CALU, TIMP1, SYPL1, STX12, ECE1, RAC1, RAB11A, WIPF1, THBS1, SLC30A7, P4HB, BMP1, YWHAB, SPARC, ITPR1, ATM, LAMP1, HSP90B1, TFRC
GO:0031256~leading edge membrane	7	0.664767	0.0016944	0.0276449	MYO6, AIF1, ROBO1, PDE4A, ADAM17, ROBO2, VASP
GO:0045121~membrane raft	19	1.80437	0.00173575	0.0274646	SLC8A1, PTGS2, LDLR, EFNB1, ADCY6, TGFBR2, DAG1, BIRC2, IRS1, STX12, PRR3, SLC2A1, RAB5A, ACE2, PEBP1, ADAM17, JAK2, PRNP, BMPR1A
GO:0031410~cytoplasmic vesicle	57	5.41311	0.00173755	0.026695	TGOLN2, CLTA, SEC24B, LDLR, PDIA3, AP1G1, AP3S1, CANX, AP1S1, APP, AP1S2, MAP1LC3B, SLC2A1, SEC24C, CLINT1, SEC24D, CRISP3, MYO6, ATG9A, RAB4A, VEZT, MMP14, ZDHHC17, ARRB2, IGF2R, VEGFA, ARCN1, RAB14, RAB5A, MDM2, PEBP1, RAB13, PDCD6IP, BIN1, DST, CLCN3, YWHAZ, GPRC5C, CLU, CALU, TIMP1, SYPL1, STX12, ECE1, RAC1, RAB11A, WIPF1, THBS1, SLC30A7, P4HB, YWHAB, SPARC, ITPR1, ATM, LAMP1, HSP90B1, TFRC
GO:0016023~cytoplasmic membrane-bounded vesicle	50	4.74834	0.00216174	0.0321795	TGOLN2, SEC24B, CLTA, PDIA3, LDLR, AP1G1, AP3S1, CANX, AP1S1, APP, AP1S2, SLC2A1, SEC24C, CLINT1, SEC24D, CRISP3, MYO6, RAB4A, VEZT, MMP14, IGF2R, VEGFA, ARCN1, RAB14, RAB5A, MDM2, PEBP1, PDCD6IP, BIN1, DST, YWHAZ, CLU, CALU, TIMP1, SYPL1, STX12, ECE1, RAC1, RAB11A, WIPF1, THBS1, SLC30A7, P4HB, YWHAB, SPARC, ITPR1, ATM, LAMP1, HSP90B1, TFRC
GO:0031300~intrinsic to organelle membrane	19	1.80437	0.00219295	0.0317447	RTN4, SGPL1, IMMT, PGAP1, PIGU, CHST2, BNIP3, LEMD3, SGMS1, EDEM1, SACM1L, ECE1, CHST12, B3GNT1, RHOT1, ELOVL6, LBR, LFNG, SSR3
GO:0031982~vesicle	58	5.50807	0.00276912	0.0388703	TGOLN2, CLTA, SEC24B, LDLR, PDIA3, AP1G1, AP3S1, CANX, AP1S1, APP, AP1S2, MAP1LC3B, SLC2A1, SEC24C, CLINT1, SEC24D, CRISP3, MYO6, ATG9A, RAB4A, VEZT, MMP14, ZDHHC17, ARRB2, IGF2R, VEGFA, ARCN1, RAB14, RAB5A, MDM2, PEBP1, RAB13, PDCD6IP, BIN1, DST, CLCN3, YWHAZ, GPRC5C, CLU, TIMP1, CALU, SYPL1, STX12, ECE1, RAC1, RAB11A, WIPF1, THBS1, SLC30A7, P4HB, BMP1, YWHAB, SPARC, ITPR1, ATM, LAMP1, HSP90B1, …
GO:0000307~cyclin-dependent protein kinase holoenzyme complex	5	0.474834	0.00276982	0.0378764	CDKN1A, CDK5R1, CCND2, CDK6, CDK4
GO:0044430~cytoskeletal part	77	7.31244	0.00333393	0.0442867	CDC14A, AIF1, AURKB, DFNB31, HOOK2, SPRY2, RANBP9, APP, PSKH1, PBXIP1, MAP1LC3B, SLMAP, ILK, MYC, ZW10, DLG1, SH3PXD2A, MYO6, KIF11, MED12, GAN, PDE4D, RB1, MID1IP1, DCTN3, TNKS2, SS18, ARPC1B, KIF1A, ATG4D, HIPK1, MAPRE2, MAPRE1, PDCD6IP, ARL8B, STMN1, TNFAIP3, MYO5A, YWHAZ, LMNB1, CNN3, USP2, NEDD9, CETN2, ARPC5, AKAP11, KLC2, CEP55, CAPZB, STAU2, TPM3, PEA15, NUMA1, EZR, SOS1, PPP2CA, KRT7, PP…
GO:0031967~organelle envelope	54	5.12821	0.00350605	0.0453868	RTN4, ATP5B, LEMD3, BNIP3, COX5A, NDUFS4, SLC25A3, SLC25A28, RANBP2, KPNB1, LBR, MYO6, NDUFC1, NUPL2, PPP1CC, BCL2L11, TNKS2, DHRS1, BNIP2, IGF2R, SLC25A38, PEBP1, AKAP1, SRGAP2, MCL1, LMNB1, BCL2L2, BCL2L1, SH3GLB1, BCL2, DULLARD, SLC25A44, PAFAH1B1, ACSL4, NDUFA4, NDUFA2, IMMT, SCD, PHB, NXF1, ABCB7, SIRT1, ABCB6, ITPR1, MON2, CKMT1A, TMEM48, BBC3, NIPSNAP1, SDHD, RHOT1, TMPO, XPO7, PARP1
GO:0031975~envelope	54	5.12821	0.00372464	0.0470059	RTN4, ATP5B, LEMD3, BNIP3, COX5A, NDUFS4, SLC25A3, SLC25A28, RANBP2, KPNB1, LBR, MYO6, NDUFC1, NUPL2, PPP1CC, BCL2L11, TNKS2, DHRS1, BNIP2, IGF2R, SLC25A38, PEBP1, AKAP1, SRGAP2, MCL1, LMNB1, BCL2L2, BCL2L1, SH3GLB1, BCL2, DULLARD, SLC25A44, PAFAH1B1, ACSL4, NDUFA4, NDUFA2, IMMT, SCD, PHB, NXF1, ABCB7, SIRT1, ABCB6, ITPR1, MON2, CKMT1A, TMEM48, BBC3, NIPSNAP1, SDHD, RHOT1, TMPO, XPO7, PARP1
GO:0031012~extracellular matrix	34	3.22887	0.00377513	0.0465217	FRAS1, ACHE, LTBP1, SPOCK3, MMP9, NPNT, DAG1, MMP3, MMP1, TIMP1, CTGF, ANG, SPINT2, COL6A3, ADAMTS10, FBN2, LOX, THBS1, CRISP3, WNT10B, TNXB, CRTAP, SPARC, MMP14, COL5A3, COL5A1, MMP12, ERBB2IP, FBLN2, F3, VEGFA, ADAMTS3, DST, WNT7A
Molecular function
GO:0030528~transcription regulator activity	163	15.4796	1.28366e-12	1.15784e-09	MEF2C, CDX2, THRB, CNOT3, HOXD13, CBFB, RGL2, GTF2E1, HOXC8, FLI1, SIN3A, TARDBP, SMARCD1, EED, TBPL1, PITX2, SATB2, PRAME, RXRB, RREB1, YY1, MED12, MECP2, ARID1A, ARNTL, ZNF3, JUNB, ELL2, HES1, HHEX, ZNF236, EP300, ZNF238, MTF1, IFNB1, MLLT10, SMARCA5, SPDEF, TFAP2A, SMARCA1, SMARCA2, SMARCA4, SOX2, SOX4, SOX9, MEIS1, ATF1, TCF20, MEIS2, HEXIM1, HOXA5, HOXA10, HOXA9, TCF4, RUNX2, ZNF423, KLF5, M…
GO:0016564~transcription repressor activity	50	4.74834	2.98403e-09	1.34579e-06	E2F1, PPARD, RSF1, ELF2, CDX2, THRB, EZH2, CBFA2T2, DAXX, HOXC8, SIN3A, PBXIP1, ZNF148, EED, KHDRBS1, ZNF281, ZNF282, PRAME, YY1, MECP2, RB1, RBBP7, JUNB, HES1, HHEX, IFNB1, MDM2, ZNF274, BCLAF1, TRIB3, MEIS2, HEXIM1, BCL11A, POU2F1, TCF4, ZNF423, ERF, AEBP2, KLF12, JARID2, PHB, YWHAB, SAP18, SKI, SIRT1, ATXN1, HDAC4, HDAC2, DR1, KLF4
GO:0008134~transcription factor binding	67	6.36277	1.47902e-08	4.44691e-06	E2F1, PPARD, CDX2, THRB, DAXX, CBFA2T2, RFXANK, RAB1A, CBFB, RGL2, TMF1, SIN3A, PBXIP1, SMARCD1, MKL2, USP16, TBPL1, PITX2, PRAME, RXRB, YY1, ZFX, MECP2, MED12, RB1, ARNTL, JUNB, MED6, HHEX, EP300, MTF1, IFNB1, NCOA6, TFAP2A, FOXC1, SMARCA2, SMARCA4, ZNF274, YWHAZ, TRIB3, TRIB1, TCF20, MEIS2, BCL2, BCL11A, TCF4, CHD4, TRIP12, AEBP2, TAF1, ERF, KLF12, NLK, CEBPG, YWHAB, SAP18, SKI, SIRT1, ATXN7L3,…
GO:0016563~transcription activator activity	56	5.31814	6.05265e-08	1.36486e-05	E2F1, E2F3, PPARD, RSF1, ELF2, CBFB, RGL2, FUBP3, ZNF148, SMARCD1, MKL2, MYB, USP16, TBPL1, ZNF281, RREB1, RXRB, YY1, ZFX, MED12, ARID1A, RB1, HLTF, JUNB, MED6, EP300, MTF1, NCOA6, SMARCA5, TFAP2A, FOXC1, CAND1, SMARCA2, SMARCA4, NFYA, SOX9, TCF20, BCL2, POU2F1, HOXA9, RUNX2, ZNF423, TAF1, PHB, NR4A2, ATXN7L3, MEF2D, HDAC4, NR1I3, HDAC2, RNF4, KLF2, TCF12, KLF4, NFIB, DNM2
GO:0003700~transcription factor activity	100	9.49668	7.81124e-07	0.000140905	MEF2C, CDX2, THRB, HOXD13, CBFB, HOXC8, FLI1, TARDBP, PITX2, SATB2, RXRB, YY1, ARNTL, JUNB, ZNF3, HHEX, ZNF236, EP300, MTF1, ZNF238, MLLT10, SPDEF, TFAP2A, SOX2, SOX4, SOX9, MEIS1, ATF1, MEIS2, HOXA5, HOXA10, HOXA9, TCF4, RUNX2, ZNF423, MAFG, KLF5, KLF12, TAF5, NR4A2, TFCP2, ZFHX4, NR1I3, HOXB2, HDAC2, ZNF217, LASS4, RNF4, HOXB7, DLX6, DMTF1, SALL1, KLF2, TCF12, KLF4, KLF3, E2F1, ZNF83, E2F3, PPA…
GO:0004672~protein kinase activity	68	6.45774	3.33367e-06	0.000501038	LTBP1, NRP1, PHKB, AURKB, DDR2, MAP3K5, PSKH1, MAP3K4, PAK2, PAK3, PAK4, ILK, TLK1, PRKACB, MAP2K6, CHUK, CDC7, SRPK2, WNK1, CDK6, CDK4, IRS1, WEE1, MARK1, MAPK1, DDR1, CRKL, HIPK1, IGF2R, ROR2, NEK4, EIF2AK3, MELK, PRKD3, NEK7, ACVR1, CDK5R1, MAP4K2, TRIB3, TRIB1, IGF1R, EPHB6, MAP3K3, SNRK, PRKAA1, DYRK2, YES1, TAF1, MAP2K1, TGFBR1, NLK, MAP2K4, TGFBR2, TRIO, NPR2, EPHA2, ATM, NTRK3, RPS6KA5, E…
GO:0003712~transcription cofactor activity	46	4.36847	8.31046e-06	0.00107029	E2F1, ZNF274, CDX2, THRB, TRIB3, CBFA2T2, RFXANK, CBFB, RGL2, TMF1, TCF20, MEIS2, SIN3A, PBXIP1, BCL11A, SMARCD1, MKL2, TCF4, USP16, TBPL1, AEBP2, TAF1, ERF, KLF12, RXRB, YY1, ZFX, YWHAB, MECP2, MED12, SAP18, SKI, RB1, SIRT1, JUNB, ATXN7L3, MED6, NR1I3, EP300, MTF1, RNF4, IFNB1, DR1, NCOA6, TFAP2A, SMARCA2
GO:0004674~protein serine/threonine kinase activity	50	4.74834	3.25833e-05	0.00366708	LTBP1, PHKB, AURKB, MAP3K5, PSKH1, MAP3K4, PAK2, PAK3, PAK4, ILK, TLK1, PRKACB, CHUK, MAP2K6, CDC7, SRPK2, WNK1, CDK6, CDK4, MARK1, WEE1, MAPK1, HIPK1, NEK4, EIF2AK3, PRKD3, MELK, ACVR1, NEK7, CDK5R1, MAP4K2, SNRK, MAP3K3, PRKAA1, DYRK2, TAF1, MAP2K1, NLK, TGFBR1, MAP2K4, TGFBR2, TRIO, ATM, RPS6KA5, RPS6KA3, PLK2, DYRK1A, ARAF, CIT, BMPR1A
GO:0003677~DNA binding	190	18.0437	5.00145e-05	0.00500015	MEF2C, RAD51C, CDX2, THRB, ZNF451, LEMD3, HOXD13, CBFB, APP, HOXC8, FLI1, SIN3A, H2AFV, TARDBP, H2AFX, TBPL1, MLL2, PITX2, H1F0, SATB2, RXRB, RREB1, YY1, MECP2, ARID1A, ARNTL, ZNF3, JUNB, HES1, HHEX, ZNF236, EP300, ZNF238, MTF1, MLLT10, SMARCA5, SPDEF, TFAP2A, SMARCA1, TNFAIP3, SMARCA2, SMARCA4, FUS, RAD23B, ZFAND3, GPBP1L1, SOX2, HDGF, SOX4, SOX9, MEIS1, ATF1, TCF20, MEIS2, HOXA5, DDX3Y, HOXA10,…
GO:0004721~phosphoprotein phosphatase activity	25	2.37417	9.35391e-05	0.00840213	CDC14A, PPP3R1, PTEN, RNGTT, DUSP14, PPP2CA, PPP2CB, PPP3CB, DULLARD, PPP3CA, MTMR4, DLG1, PTPRJ, PTPRD, MAP2K1, PPP1CC, PPP1CB, CDC25B, DUSP4, EYA1, PPM1D, MTMR14, DUSP1, PPM1H, PTP4A2
GO:0003714~transcription corepressor activity	23	2.18424	9.62233e-05	0.00785964	E2F1, ERF, AEBP2, ZNF274, CDX2, KLF12, THRB, YY1, YWHAB, MECP2, SAP18, TRIB3, SKI, CBFA2T2, SIRT1, JUNB, MEIS2, SIN3A, PBXIP1, IFNB1, DR1, BCL11A, TCF4
GO:0019899~enzyme binding	55	5.22317	0.000187193	0.0139734	CTNNBL1, RANBP9, ANK1, PAK3, SLC2A1, SERPINE1, H2AFX, RANBP2, TOP2B, DLG1, UBE2A, IRS2, RB1, PPP1CC, IRS1, PPP1CB, PLAUR, MAPK1, CCND2, F3, IGF2R, PEBP1, MDM2, AKAP1, BIN1, AKAP2, RTKN, TRIB3, ATP6V1G1, CDH2, AKAP11, TRIB1, IGF1R, BCL2, RAC1, PAFAH1B1, RASA1, RHOBTB3, ACTB, GABARAPL2, ZMYM2, MAP2K1, NLK, TGFBR1, TGFBR2, YWHAB, CENPE, SKI, HDAC4, HDAC2, MARCKS, JAK2, PARP4, BARD1, DNM2
GO:0000166~nucleotide binding	180	17.094	0.000207599	0.0143024	RAD51C, ADCY6, LEMD3, SYNCRIP, CCT2, AURKB, RNF213, RAB1A, CNOT4, ATP2B1, ACTG1, MAP3K5, DDX17, SFRS4, ATP2B4, MAP3K4, PSKH1, TARDBP, ILK, RRAS, TLK1, PRKACB, GNL1, RBM12, MAP2K6, GTPBP2, MYO6, AARS, WNK1, WEE1, MARK1, MAPK1, ASCC3, RAB14, SMARCA5, ROR2, RAB13, ARL8B, NEK4, SMARCA1, SMARCA2, EIF2AK3, NEK7, SMARCA4, FUS, CLCN3, HDGF, MAP4K2, IGF2BP3, ATP6V0B, RAB40B, DTD1, C10ORF88, EPHB6, SFRS15,…
GO:0015631~tubulin binding	17	1.61443	0.000456374	0.0289819	B4GALT1, GABARAPL2, CNN3, BCL2L11, HOOK2, NUMA1, ATG4D, TARDBP, MAPRE2, PAFAH1B1, ARL8B, STMN1, MAPRE1, DCX, PRNP, DST, DNM2
GO:0008017~microtubule binding	14	1.32953	0.000468286	0.0277732	GABARAPL2, CNN3, BCL2L11, HOOK2, NUMA1, ATG4D, TARDBP, MAPRE2, PAFAH1B1, MAPRE1, DCX, PRNP, DST, DNM2
GO:0005524~ATP binding	124	11.7759	0.000494389	0.0274931	RAD51C, ADCY6, CCT2, AURKB, RAB1A, ACTG1, ATP2B1, MAP3K5, DDX17, MAP3K4, PSKH1, ATP2B4, ILK, TLK1, PRKACB, MAP2K6, MYO6, AARS, WNK1, WEE1, MARK1, MAPK1, ASCC3, SMARCA5, ROR2, NEK4, SMARCA1, SMARCA2, EIF2AK3, SMARCA4, NEK7, CLCN3, MAP4K2, ATP6V0B, DTD1, C10ORF88, EPHB6, DDX3Y, DYRK2, UBE2D1, RUNX2, RHOBTB3, TAF1, MAP2K1, TGFBR1, TGFBR2, MAP2K4, TRIO, ABCB7, ABCB6, EPHA2, ATM, NTRK3, EPHA4, EPHA7, …
GO:0032555~purine ribonucleotide binding	149	14.15	0.000531309	0.0278043	RAD51C, ADCY6, CCT2, AURKB, RAB1A, ATP2B1, ACTG1, MAP3K5, DDX17, ATP2B4, MAP3K4, PSKH1, ILK, RRAS, TLK1, PRKACB, GNL1, MAP2K6, GTPBP2, MYO6, AARS, WNK1, WEE1, MARK1, MAPK1, ASCC3, RAB14, SMARCA5, ROR2, RAB13, ARL8B, NEK4, SMARCA1, SMARCA2, EIF2AK3, SMARCA4, NEK7, CLCN3, MAP4K2, ATP6V0B, RAB40B, DTD1, C10ORF88, EPHB6, RAC1, DDX3Y, RHOBTB2, RHOBTB1, DYRK2, UBE2D1, RUNX2, RHOBTB3, TAF1, SRP54, MAP2K…
GO:0032553~ribonucleotide binding	149	14.15	0.000531309	0.0278043	RAD51C, ADCY6, CCT2, AURKB, RAB1A, ATP2B1, ACTG1, MAP3K5, DDX17, ATP2B4, MAP3K4, PSKH1, ILK, RRAS, TLK1, PRKACB, GNL1, MAP2K6, GTPBP2, MYO6, AARS, WNK1, WEE1, MARK1, MAPK1, ASCC3, RAB14, SMARCA5, ROR2, RAB13, ARL8B, NEK4, SMARCA1, SMARCA2, EIF2AK3, SMARCA4, NEK7, CLCN3, MAP4K2, ATP6V0B, RAB40B, DTD1, C10ORF88, EPHB6, RAC1, DDX3Y, RHOBTB2, RHOBTB1, DYRK2, UBE2D1, RUNX2, RHOBTB3, TAF1, SRP54, MAP2K…
GO:0003723~RNA binding	68	6.45774	0.000609087	0.0300699	CPEB3, RPL13, CPEB4, DICER1, SYNJ1, CCNT1, SYNCRIP, CNOT6, CNOT4, RBM4B, ANKRD17, IMP3, SFRS4, DDX17, FUBP3, ANG, TARDBP, PCBP2, LSM5, QKI, RBM12, ZFP36, KHDRBS1, NOL3, AARS, FMR1, MBNL2, MBNL1, SMN2, TARBP2, ROD1, AKAP1, DUS2L, EIF2C4, FUS, FIP1L1, IGF2BP3, STAU2, ZFP36L2, SFRS15, HEXIM1, DDX3Y, PRKRA, SLC4A1AP, TNRC6B, BAZ2A, ZC3H14, CSTF3, SRP54, GRSF1, ELAVL2, NXF1, CASC3, FXR2, CRYZ, ETF1, F…
GO:0003702~RNA polymerase II transcription factor activity	30	2.849	0.000659314	0.0308253	MEF2C, FOXK2, SOX9, MEIS1, CBFB, TMF1, GTF2E1, FOS, MEIS2, ZNF148, NFAT5, RUNX2, TBPL1, KLF5, ZNF281, ERF, RXRB, SOX30, MED12, HLTF, JUNB, ELL2, MED6, NOTCH2, ILF2, SMARCA5, FOXC1, TCEB1, TCF12, KLF4
GO:0004713~protein tyrosine kinase activity	23	2.18424	0.000677636	0.0301091	NRP1, MAP2K1, MAP2K4, DDR2, IRS1, EPHA2, WEE1, NTRK3, DDR1, EPHA4, IGF1R, EPHB6, EPHA7, CRKL, IGF2R, DYRK1A, ILK, ROR2, JAK2, DYRK2, YES1, MAP2K6, NEK7
GO:0003725~double-stranded RNA binding	9	0.854701	0.000779322	0.0329323	TARBP2, ILF2, CDKN2AIP, DICER1, PRKRA, SLC4A1AP, MBNL1, DUS2L, STAU2
GO:0019900~kinase binding	24	2.2792	0.00080001	0.032281	ACTB, IRS2, MAP2K1, TGFBR2, TRIB3, CENPE, SKI, RB1, CDH2, PPP1CC, PPP1CB, IRS1, TRIB1, MAPK1, IGF1R, CCND2, SLC2A1, PEBP1, JAK2, MARCKS, TOP2B, AKAP1, BARD1, DLG1
GO:0043565~sequence-specific DNA binding	59	5.60304	0.000801883	0.0309706	MEF2C, PPARD, CDX2, ELF2, THRB, FOXK2, HOXD13, FOS, HOXC8, FLI1, ZNF148, POU5F1, NR2F6, MYC, ZW10, PITX2, ZNF281, SATB2, NANOG, RXRB, HMGA2, JUNB, MIXL1, HHEX, SPDEF, FOXC1, SOX2, NR3C1, SOX9, MEIS1, ATF1, MEIS2, HOXA5, POU2F1, HOXA10, HOXA9, MAFG, TAF1, ERF, ERG, TAF5, CEBPG, NR4A2, CREB5, STAT1, MEF2D, HDAC4, ZFHX4, NR1I3, HOXB2, HDAC2, HOXB7, LASS4, DLX6, DR1, PBX1, PBX3, TCF12, KLF4
GO:0032559~adenyl ribonucleotide binding	124	11.7759	0.000804871	0.0298086	RAD51C, ADCY6, CCT2, AURKB, RAB1A, ACTG1, ATP2B1, MAP3K5, DDX17, MAP3K4, PSKH1, ATP2B4, ILK, TLK1, PRKACB, MAP2K6, MYO6, AARS, WNK1, WEE1, MARK1, MAPK1, ASCC3, SMARCA5, ROR2, NEK4, SMARCA1, SMARCA2, EIF2AK3, SMARCA4, NEK7, CLCN3, MAP4K2, ATP6V0B, DTD1, C10ORF88, EPHB6, DDX3Y, DYRK2, UBE2D1, RUNX2, RHOBTB3, TAF1, MAP2K1, TGFBR1, TGFBR2, MAP2K4, TRIO, ABCB7, ABCB6, EPHA2, ATM, NTRK3, EPHA4, EPHA7, …
GO:0017076~purine nucleotide binding	153	14.5299	0.000901423	0.0320143	RAD51C, ADCY6, CCT2, AURKB, RAB1A, ATP2B1, ACTG1, MAP3K5, DDX17, ATP2B4, MAP3K4, PSKH1, ILK, RRAS, TLK1, PRKACB, GNL1, MAP2K6, GTPBP2, MYO6, AARS, WNK1, WEE1, MARK1, MAPK1, ASCC3, RAB14, SMARCA5, ROR2, RAB13, ARL8B, NEK4, SMARCA1, SMARCA2, EIF2AK3, NEK7, SMARCA4, CLCN3, MAP4K2, ATP6V0B, RAB40B, DTD1, C10ORF88, EPHB6, RAC1, DDX3Y, RHOBTB2, RHOBTB1, DYRK2, UBE2D1, RUNX2, RHOBTB3, TAF1, SRP54, MAP2K…
GO:0016791~phosphatase activity	30	2.849	0.000913413	0.0312056	ALPL, ALPPL2, CDC14A, SYNJ1, PPP3R1, PTEN, RNGTT, DUSP14, PPP2CA, PPP2CB, PPP3CB, DULLARD, PPP3CA, MTMR9, MTMR4, DLG1, PTPRJ, PTPRD, MAP2K1, PPP1CC, PPP1CB, CDC25B, SACM1L, DUSP4, MTMR14, PPM1D, EYA1, DUSP1, PPM1H, PTP4A2
GO:0001883~purine nucleoside binding	130	12.3457	0.0012701	0.0415689	RAD51C, ADCY6, CCT2, AURKB, RAB1A, ACTG1, ATP2B1, MAP3K5, DDX17, MAP3K4, PSKH1, ATP2B4, ILK, TLK1, PRKACB, MAP2K6, MYO6, AARS, WNK1, WEE1, MARK1, MAPK1, ASCC3, SMARCA5, ROR2, ARL8B, NEK4, SMARCA1, SMARCA2, EIF2AK3, SMARCA4, NEK7, CLCN3, MAP4K2, ATP6V0B, DTD1, C10ORF88, EPHB6, DDX3Y, DYRK2, UBE2D1, RUNX2, RHOBTB3, TAF1, SRP54, MAP2K1, TGFBR1, TGFBR2, MAP2K4, TRIO, ABCB7, ABCB6, EPHA2, ATM, NTRK3, …
GO:0030554~adenyl nucleotide binding	128	12.1557	0.0014072	0.0443504	RAD51C, ADCY6, CCT2, AURKB, RAB1A, ACTG1, ATP2B1, MAP3K5, DDX17, MAP3K4, PSKH1, ATP2B4, ILK, TLK1, PRKACB, MAP2K6, MYO6, AARS, WNK1, WEE1, MARK1, MAPK1, ASCC3, SMARCA5, ROR2, NEK4, SMARCA1, SMARCA2, EIF2AK3, SMARCA4, NEK7, CLCN3, MAP4K2, ATP6V0B, DTD1, C10ORF88, EPHB6, DDX3Y, DYRK2, UBE2D1, RUNX2, RHOBTB3, TAF1, MAP2K1, TGFBR1, TGFBR2, MAP2K4, TRIO, ABCB7, ABCB6, EPHA2, ATM, NTRK3, EPHA4, EPHA7, …
Note: The p-values are adjusted using Benjamini-Hochberg method. Abbreviation: GO: Gene Ontology.
