# Supplementary material for: Biomarker microRNAs for prostate cancer metastasis: screened with a network vulnerability analysis model
Source: J Transl Med. 2018 May 21;16:134. doi: 10.1186/s12967-018-1506-7 (PMC5963164; doi:10.1186/s12967-018-1506-7)
Supplement: Supplementary file 6 — Additional file 6. Significant KEGG terms enriched by targets of the identified microRNA biomarkers. The p values were adjusted using Benjamini–Hochberg method. [file 12967_2018_1506_MOESM6_ESM.xls]

## Sheet: Result
Additional file 6. Significant KEGG terms enriched by targets of the identified microRNA biomarkers.
KEGG term	Count	%	Raw p-value	adj.P-value	Genes
hsa04360:Axon guidance	30	2.849	3.04401e-08	4.90085e-06	NRP1, PLXNA1, EFNA1, PPP3R1, CDC42, EPHB6, PAK2, CXCR4, PAK3, ROBO1, PAK4, SEMA3F, SEMA7A, RAC1, NFAT5, PPP3CB, ROBO2, PPP3CA, RHOD, RASA1, EFNB1, EFNB2, DPYSL2, EPHA2, MAPK1, NRAS, EPHA4, EPHA7, SRGAP1, SRGAP2
hsa05219:Bladder cancer	16	1.51947	1.18615e-07	9.54849e-06	E2F1, E2F3, MAP2K1, MMP9, RB1, CDK4, MMP1, RPS6KA5, NRAS, MAPK1, CDKN1A, ARAF, VEGFA, MDM2, THBS1, MYC
hsa05220:Chronic myeloid leukemia	21	1.9943	2.41303e-07	1.29498e-05	E2F1, E2F3, MAP2K1, TGFBR1, TGFBR2, CDK6, RB1, BCL2L1, CDK4, NRAS, MAPK1, CDKN1A, CRKL, HDAC2, CDKN1B, SOS1, ARAF, MDM2, SHC1, MYC, CHUK
hsa05200:Pathways in cancer	49	4.65337	1.86717e-06	7.51507e-05	E2F1, E2F3, PPARD, PTGS2, MMP9, PTEN, MMP1, FOS, CDC42, SLC2A1, MYC, CHUK, CSF2RA, WNT10B, RXRB, CDK6, RB1, CDK4, CTNNA3, CCDC6, MAPK1, CRKL, EP300, VEGFA, MDM2, BCL2L1, TCF7L1, TPM3, IGF1R, BCL2, SOS1, RAC1, DVL3, MAP2K1, TGFBR1, TGFBR2, FZD1, STAT1, BIRC2, FZD7, FZD6, NRAS, HSP90B1, CDKN1A, HDAC2, CDKN1B, ARAF, TCEB1, WNT7A
hsa04110:Cell cycle	25	2.37417	9.56914e-06	0.00030808	E2F1, YWHAZ, E2F3, CDC14A, SFN, MYC, CCNA2, STAG2, BUB3, CDC7, YWHAB, CDK6, RB1, CDK4, WEE1, ATM, CDC25B, CDKN1A, CDKN1B, EP300, HDAC2, CCND2, MDM2, SMC1A, GADD45A
hsa05215:Prostate cancer	19	1.80437	6.20419e-05	0.00166346	E2F1, E2F3, MAP2K1, CREB5, RB1, PTEN, TCF7L1, NRAS, IGF1R, MAPK1, CDKN1A, HSP90B1, EP300, CDKN1B, SOS1, BCL2, ARAF, MDM2, CHUK
hsa04010:MAPK signaling pathway	38	3.60874	0.000102485	0.00235451	MEF2C, PPP3R1, MAP4K2, CACNB2, DAXX, CDC42, FOS, MAP3K5, MAP3K4, MAP3K3, PAK2, DUSP14, SOS1, RAC1, PPP3CB, RRAS, PPP3CA, PRKACB, MYC, CHUK, MAP2K6, RASA1, MAP2K1, NLK, TGFBR1, MAP2K4, TGFBR2, CDC25B, RPS6KA5, MAPK1, DUSP4, NRAS, RPS6KA3, CRKL, ARRB2, DUSP1, STMN1, GADD45A
hsa04520:Adherens junction	17	1.61443	0.000113197	0.00227562	ACTB, PTPRJ, NLK, TGFBR1, TGFBR2, LMO7, SNAI2, SNAI1, CTNNA3, TCF7L1, ACTG1, CDC42, MAPK1, IGF1R, EP300, RAC1, YES1
hsa05214:Glioma	15	1.4245	0.000142341	0.00254326	E2F1, MAPK1, IGF1R, NRAS, E2F3, CDKN1A, MAP2K1, SOS1, ARAF, MDM2, CDK6, SHC1, RB1, CDK4, PTEN
hsa05212:Pancreatic cancer	16	1.51947	0.000179286	0.00288261	E2F1, E2F3, MAP2K1, TGFBR1, TGFBR2, CDK6, RB1, BCL2L1, STAT1, CDK4, MAPK1, CDC42, ARAF, RAC1, VEGFA, CHUK
hsa04510:Focal adhesion	30	2.849	0.000295881	0.00432189	ITGB4, PTEN, ACTG1, IGF1R, CDC42, PAK2, PAK3, ITGB8, PAK4, BCL2, SOS1, ILK, RAC1, COL6A3, SHC1, THBS1, ACTB, TNXB, MAP2K1, COL5A3, PPP1CC, PPP1CB, BIRC2, COL5A1, VASP, MAPK1, CRKL, CCND2, VEGFA, PARVA
hsa04115:p53 signaling pathway	15	1.4245	0.000334315	0.00447609	CDK6, PMAIP1, SFN, CDK4, PTEN, ATM, PPM1D, CDKN1A, TNFRSF10B, CCND2, BBC3, SERPINE1, MDM2, THBS1, GADD45A
hsa05211:Renal cell carcinoma	15	1.4245	0.000457877	0.00565588	MAP2K1, NRAS, MAPK1, CDC42, CRKL, EP300, PAK2, PAK3, SOS1, PAK4, ARAF, RAC1, SLC2A1, VEGFA, TCEB1
hsa04660:T cell receptor signaling pathway	19	1.80437	0.000777085	0.00890011	MAP2K1, PPP3R1, CDK4, IL10, CDC42, MAPK1, FOS, NRAS, PAK2, PAK3, PAK4, ICOS, SOS1, NFAT5, PPP3CB, PPP3CA, CHUK, DLG1, LCP2
hsa05210:Colorectal cancer	16	1.51947	0.0010177	0.0108694	DVL3, MAP2K1, TGFBR1, TGFBR2, FZD1, TCF7L1, FZD7, FZD6, MAPK1, FOS, IGF1R, SOS1, BCL2, ARAF, RAC1, MYC
hsa04722:Neurotrophin signaling pathway	20	1.89934	0.00159527	0.0159369	YWHAZ, ZNF274, IRS2, MAP2K1, YWHAB, IRS1, RPS6KA5, NTRK3, CDC42, MAPK1, NRAS, RPS6KA3, MAP3K5, CRKL, MAP3K3, SOS1, BCL2, RAC1, SHC1, FRS2
hsa04114:Oocyte meiosis	18	1.7094	0.00252465	0.0236558	YWHAZ, MAP2K1, ADCY6, PPP2R5C, YWHAB, PPP3R1, PPP1CC, PPP1CB, ITPR1, IGF1R, MAPK1, RPS6KA3, PPP2CA, PPP2CB, PPP3CB, PRKACB, PPP3CA, SMC1A
hsa04720:Long-term potentiation	13	1.23457	0.00352711	0.0311097	MAPK1, NRAS, RPS6KA3, EP300, MAP2K1, ARAF, PPP3CB, PPP3R1, PPP3CA, PRKACB, PPP1CC, PPP1CB, ITPR1
hsa05216:Thyroid cancer	8	0.759734	0.00416127	0.0347178	MAPK1, NRAS, CCDC6, MAP2K1, RXRB, MYC, TCF7L1, TPM3
hsa05218:Melanoma	13	1.23457	0.00507767	0.0401511	E2F1, MAPK1, IGF1R, NRAS, E2F3, CDKN1A, MAP2K1, ARAF, MDM2, CDK6, RB1, CDK4, PTEN
hsa05223:Non-small cell lung cancer	11	1.04463	0.00526922	0.0396948	E2F1, MAPK1, NRAS, E2F3, MAP2K1, RXRB, SOS1, ARAF, CDK6, RB1, CDK4
hsa04310:Wnt signaling pathway	21	1.9943	0.0068576	0.0491111	DVL3, PPARD, WNT10B, NLK, PPP2R5C, FZD1, PPP3R1, FZD7, TCF7L1, FZD6, EP300, CCND2, PPP2CA, PPP2CB, RAC1, NFAT5, PPP3CB, PPP3CA, PRKACB, WNT7A, MYC
Note: The p-values are adjusted using Benjamini-Hochberg method. Abbreviation: KEGG: Kyoto Encyclopedia of Genes and Genomes.
