# Supplementary material for: Biomarker microRNAs for prostate cancer metastasis: screened with a network vulnerability analysis model
Source: J Transl Med. 2018 May 21;16:134. doi: 10.1186/s12967-018-1506-7 (PMC5963164; doi:10.1186/s12967-018-1506-7)
Supplement: Supplementary file 7 — Additional file 7. Significant IPA terms enriched by targets of the identified microRNA biomarkers. The p values were adjusted using Benjamini–Hochberg method. [file 12967_2018_1506_MOESM7_ESM.xls]

## Sheet: Result
Additional file 7. Significant IPA terms enriched by targets of the identified microRNA biomarkers.
Ingenuity Canonical Pathways	Raw p-value	adj.p-value	Ratio	Molecules
Molecular Mechanisms of Cancer	3.16228e-14	1.21e-11	0.163	MAP2K4,PRKACB,WNT10B,TGFBR1,MAPK1,MYC,TGFBR2,RB1,BBC3,IRS2,FRS2,RASA1,PRKD3,ATM,RRAS,CDK6,RAC1,BCL2L1,DAXX,CCND2,CDC42,IRS1,APH1A,E2F1,FZD6,MAP2K6,TCF4,CDK4,FZD1,MAP3K5,JAK2,E2F3,BCL2,EP300,CDC25B,SHC1,NLK,WNT7A,BMPR1A,RHOT1,RHOD,SOS1,ARHGEF3,MAP2K1,BMP1,PMAIP1,PAK4,NRAS,PIK3C2G,ADCY6,MDM2,SIN3A,FOS,PAK3,CDKN1A,PAK2,CDKN1B,BCL2L11,BIRC2,FZD7
Axonal Guidance Signaling	1e-13	1.91e-11	0.15	DPYSL2,PRKACB,WNT10B,MAPK1,ARPC5,GNB5,VEGFA,PPP3R1,SRGAP2,IRS2,FRS2,RASA1,PRKD3,ATM,EPHA7,PAPPA,RRAS,CRKL,RAC1,PLCL2,ADAM12,CDC42,IRS1,FZD6,RTN4,GNB2,EPHA2,NRP1,ADAM17,ARPC1B,PDIA3,EPHA4,FZD1,ROBO1,EIF4E,EPHB6,EFNB2,SHC1,NFAT5,WNT7A,PPP3CB,SRGAP1,RHOD,EFNB1,SOS1,ROBO2,MAP2K1,SEMA3F,VASP,PPP3CA,BMP1,PLXNA1,PAK4,NRAS,CXCR4,ARPC5L,PIK3C2G,EFNA1,WIPF1,MAG,PAK3,NTRK3,PAK2,MMP9,SEMA7A,FZD7
Glucocorticoid Receptor Signaling	1.99526e-13	2.54e-11	0.176	PRKACB,MAP2K4,TGFBR1,MAPK1,PBX1,TSC22D3,TGFBR2,PPP3R1,PRKAA1,IRS2,SERPINE1,FRS2,ATM,RRAS,RAC1,BCL2L1,POU2F1,TAF1,TAF5,SMARCA2,DUSP1,IRS1,ARID1A,DPF1,JAK2,NR3C1,SMARCA4,BCL2,EP300,SHC1,HSP90B1,NFAT5,PPP3CB,SOS1,CHUK,STAT1,MAP2K1,MMP1,PPP3CA,NRAS,IL10,ACTB,PIK3C2G,SMARCD1,FOS,GTF2E1,CDKN1A,PLAU,PTGS2,HLTF
Glioblastoma Multiforme Signaling	5.01187e-12	4.79e-10	0.215	WNT10B,MAPK1,PDIA3,CDK4,FZD1,E2F3,PTEN,MYC,RB1,SHC1,WNT7A,RHOD,RHOT1,SOS1,IGF1R,IRS2,FRS2,MAP2K1,ATM,NRAS,RRAS,PIK3C2G,RAC1,CDK6,MDM2,PLCL2,ITPR1,CDC42,IRS1,CDKN1A,E2F1,FZD6,CDKN1B,FZD7
Chronic Myeloid Leukemia Signaling	6.30957e-12	4.82e-10	0.262	TGFBR1,MAPK1,CDK4,E2F3,TGFBR2,MYC,RB1,SOS1,IRS2,CHUK,FRS2,MAP2K1,ATM,NRAS,HDAC4,HDAC2,RRAS,CRKL,CDK6,PIK3C2G,MDM2,SIN3A,BCL2L1,IRS1,E2F1,CDKN1A,CDKN1B
ERK/MAPK Signaling	1.25893e-11	8.02e-10	0.192	PRKACB,MAPK1,PPP2CA,PPP1CB,EIF4E,EP300,MYC,SHC1,PPP1CC,SOS1,PPP2R5C,IRS2,STAT1,MAP2K1,FRS2,ATM,MYCN,PAK4,NRAS,ATF1,YWHAB,RRAS,CRKL,RAC1,YWHAZ,PIK3C2G,RPS6KA5,CREB5,PPP2CB,FOS,ELF2,H3F3A/H3F3B,ARAF,PAK3,DUSP1,IRS1,PAK2,DUSP4
PI3K/AKT Signaling	7.94328e-11	4.33e-09	0.23	MAPK1,PPP2CA,ILK,JAK2,MAP3K5,EIF4E,BCL2,PTEN,SHC1,HSP90B1,SOS1,PPP2R5C,CHUK,MAP2K1,MCL1,NRAS,RRAS,YWHAB,YWHAZ,MDM2,PPP2CB,BCL2L1,NANOG,SYNJ1,CDKN1A,PTGS2,CDKN1B,SFN
Integrin Signaling	1e-10	4.78e-09	0.179	MAP2K4,ARHGAP26,ARPC1B,TSPAN7,MAPK1,ARPC5,ILK,PPP1CB,ITGB8,PTEN,SHC1,RHOD,RHOT1,ARF4,SOS1,IRS2,ITGB4,FRS2,MAP2K1,VASP,ATM,PAK4,PARVA,NRAS,RRAS,ARPC5L,CRKL,ACTB,RAC1,PIK3C2G,WIPF1,PAK3,CDC42,IRS1,PAK2,TSPAN6,NEDD9,ACTG1
Pancreatic Adenocarcinoma Signaling	1.77828e-10	7.55e-09	0.229	MAP2K4,TGFBR1,MAPK1,CDK4,JAK2,E2F3,BCL2,VEGFA,TGFBR2,RB1,IRS2,STAT1,MAP2K1,FRS2,ATM,RAC1,PIK3C2G,MDM2,SIN3A,BCL2L1,CDC42,IRS1,E2F1,CDKN1A,PTGS2,CDKN1B,MMP9
Colorectal Cancer Metastasis Signaling	3.89045e-10	1.49e-08	0.165	MAP2K4,PRKACB,TCF4,TGFBR1,WNT10B,MMP3,MAPK1,MMP14,GNB5,FZD1,JAK2,MYC,TGFBR2,VEGFA,WNT7A,RHOD,RHOT1,SOS1,IRS2,STAT1,MMP12,FRS2,MAP2K1,PTGER4,MMP1,ATM,NRAS,RRAS,RAC1,ADCY6,PIK3C2G,TCF7L1,BCL2L1,FOS,IRS1,GNB2,FZD6,PTGS2,MMP9,FZD7
Regulation of the Epithelial-Mesenchymal Transition Pathway	6.30957e-10	2.19e-08	0.182	MAP2K6,MAP2K4,LOX,ADAM17,TCF4,TGFBR1,SNAI2,WNT10B,MAPK1,JAK2,BCL9,FZD1,TGFBR2,NOTCH2,WNT7A,SOS1,IRS2,MAP2K1,FRS2,HMGA2,ATM,NRAS,RRAS,SNAI1,PIK3C2G,TCF7L1,CDH2,ARAF,APH1A,IRS1,FZD6,DVL3,MMP9,FZD7
Role of NFAT in Cardiac Hypertrophy	8.31764e-10	2.65e-08	0.18	MAP2K6,MAP2K4,PRKACB,TGFBR1,MAPK1,PDIA3,GNB5,EP300,TGFBR2,SHC1,PPP3CB,PPP3R1,SOS1,IGF1R,IRS2,MAP2K1,PRKD3,FRS2,PPP3CA,ATM,HDAC4,NRAS,HDAC2,RRAS,ADCY6,PIK3C2G,PLCL2,ITPR1,IRS1,MEF2D,GNB2,MEF2C,SLC8A1,IL11
Ephrin Receptor Signaling	1.09648e-09	3.13e-08	0.186	ARPC1B,MAPK1,ARPC5,GNB5,EPHA4,JAK2,EP300,EPHB6,VEGFA,SHC1,EFNB2,EFNB1,SOS1,RASA1,MAP2K1,EPHA7,PAK4,NRAS,CXCR4,RRAS,ARPC5L,CRKL,RAC1,PIK3C2G,CREB5,EFNA1,WIPF1,PAK3,CDC42,PAK2,GNB2,EPHA2
TGF-β Signaling	1.14815e-09	3.13e-08	0.253	MAP2K6,MAP2K4,ZFYVE9,TGFBR1,NRAS,MAPK1,RRAS,SKI,ACVR1,PITX2,INHBA,EP300,BCL2,TGFBR2,ZNF423,FOS,BMPR1A,RUNX2,CDC42,SOS1,SERPINE1,MAP2K1
ILK Signaling	1.28825e-09	3.28e-08	0.177	MAP2K6,MAP2K4,SNAI2,MAPK1,PPP2CA,MUC1,ILK,ITGB8,EP300,PTEN,VEGFA,MYC,RHOD,RHOT1,IRS2,PPP2R5C,ITGB4,TMSB10/TMSB4X,FRS2,ATM,NACA,PARVA,ACTB,SNAI1,PIK3C2G,RPS6KA5,CREB5,PPP2CB,FOS,CDC42,IRS1,PTGS2,ACTG1,MMP9
Hereditary Breast Cancer Signaling	1.86209e-09	4.45e-08	0.201	ARID1A,DPF1,BARD1,CDK4,SMARCA4,EP300,PTEN,RB1,GADD45A,IRS2,FRS2,ATM,NRAS,HDAC4,HDAC2,RRAS,WEE1,ACTB,CDK6,PIK3C2G,SMARCD1,SMARCA2,H2AFX,IRS1,E2F1,CDKN1A,SFN,HLTF
Neurotrophin/TRK Signaling	3.0903e-09	6.94e-08	0.263	MAP2K6,MAP2K4,NRAS,MAPK1,RRAS,PIK3C2G,MAP3K5,CREB5,EP300,FOS,SHC1,CDC42,NTRK3,SPRY2,IRS1,SOS1,IRS2,MAP2K1,FRS2,ATM
Prostate Cancer Signaling	3.54813e-09	7.53e-08	0.239	NRAS,MAPK1,RRAS,PIK3C2G,MDM2,CREB5,SIN3A,EP300,PTEN,BCL2,RB1,HSP90B1,IRS1,CDKN1A,E2F1,SOS1,IRS2,CHUK,CDKN1B,MAP2K1,FRS2,ATM
Renal Cell Carcinoma Signaling	6.30957e-09	1.27e-07	0.253	PAK4,NRAS,MAPK1,SLC2A1,RRAS,PIK3C2G,RAC1,TCEB1,EP300,VEGFA,FOS,PAK3,CDC42,IRS1,SOS1,PAK2,IRS2,MAP2K1,FRS2,ATM
STAT3 Pathway	9.33254e-09	1.78e-07	0.26	MAP2K4,TGFBR1,NRAS,MAPK1,RRAS,SOCS6,RAC1,JAK2,IGF2R,DDR1,BCL2,TGFBR2,MYC,BMPR1A,NTRK3,CDKN1A,IGF1R,SOCS7,MAP2K1
IL-3 Signaling	1.58489e-08	2.75e-07	0.241	NRAS,MAPK1,RRAS,CRKL,PIK3C2G,RAC1,JAK2,FOS,SHC1,PPP3CB,PPP3R1,IRS1,SOS1,IRS2,STAT1,MAP2K1,PRKD3,FRS2,PPP3CA,ATM
Prolactin Signaling	1.58489e-08	2.75e-07	0.241	NRAS,MAPK1,RRAS,SOCS6,PIK3C2G,JAK2,NR3C1,EP300,MYC,FOS,SHC1,IRS1,SOS1,IRS2,STAT1,SOCS7,MAP2K1,PRKD3,FRS2,ATM
Glioma Signaling	2.04174e-08	3.39e-07	0.211	NRAS,MAPK1,RRAS,PIK3C2G,CDK4,CDK6,MDM2,E2F3,IGF2R,SIN3A,PTEN,SHC1,RB1,IRS1,E2F1,CDKN1A,SOS1,IGF1R,IRS2,MAP2K1,PRKD3,FRS2,ATM
Role of Tissue Factor in Cancer	2.5704e-08	3.93e-07	0.202	P4HB,CTGF,NRAS,MAPK1,RRAS,RPS6KA3,PIK3C2G,RAC1,PLAUR,RPS6KA5,JAK2,F3,EIF4E,PTEN,VEGFA,BCL2L1,ARRB2,YES1,CDC42,IRS1,IRS2,FRS2,MMP1,ATM
PTEN Signaling	2.5704e-08	3.93e-07	0.202	TGFBR1,NRAS,MAPK1,RRAS,ILK,RAC1,IGF2R,DDR1,BCL2,PTEN,TGFBR2,BCL2L1,SHC1,SYNJ1,BMPR1A,CDC42,NTRK3,CDKN1A,SOS1,IGF1R,CHUK,CDKN1B,MAP2K1,BCL2L11
Wnt/β-catenin Signaling	2.88403e-08	4.07e-07	0.175	TCF4,TGFBR1,WNT10B,PPP2CA,ILK,BCL9,KREMEN1,FZD1,EP300,SOX2,TGFBR2,MYC,WNT7A,NLK,PPP2R5C,SOX4,PPARD,ACVR1,MDM2,TCF7L1,SOX11,PPP2CB,CDH2,TLE4,FZD6,DVL3,SOX9,POU5F1,FZD7
p53 Signaling	2.95121e-08	4.07e-07	0.207	PMAIP1,SNAI2,TNFRSF10B,PIK3C2G,CDK4,MDM2,PTEN,BCL2,EP300,RB1,BCL2L1,CCND2,BBC3,GADD45A,THBS1,IRS1,CDKN1A,E2F1,SIRT1,IRS2,SFN,FRS2,ATM
Role of Osteoblasts, Osteoclasts and Chondrocytes in Rheumatoid Arthritis	3.0903e-08	4.07e-07	0.154	MAP2K6,MAP2K4,ADAM17,TCF4,WNT10B,MMP3,MAPK1,MMP14,MAP3K5,FZD1,BCL2,NFAT5,WNT7A,PPP3CB,RUNX2,BMPR1A,PPP3R1,IRS2,CHUK,ALPL,FRS2,MMP1,PPP3CA,BMP1,ATM,IL10,PIK3C2G,TCF7L1,FOS,IRS1,FZD6,SOST,BIRC2,IL11,FZD7
Role of NANOG in Mammalian Embryonic Stem Cell Pluripotency	3.0903e-08	4.07e-07	0.2	WNT10B,NRAS,MAPK1,RRAS,CDX2,PIK3C2G,JAK2,TCF7L1,FZD1,SOX2,SHC1,WNT7A,NANOG,BMPR1A,IRS1,SOS1,FZD6,IRS2,MAP2K1,FRS2,POU5F1,FZD7,ATM,BMP1
Germ Cell-Sertoli Cell Junction Signaling	4.2658e-08	5.43e-07	0.172	MAP2K6,MAP2K4,TGFBR1,MAPK1,ILK,MAP3K4,MAP3K5,TGFBR2,AGGF1,RHOT1,RHOD,IRS2,MAP2K1,FRS2,ATM,PAK4,NRAS,RRAS,ACTB,RAC1,PIK3C2G,CDH2,PAK3,CDC42,IRS1,PAK2,CLINT1,MAP3K3,ACTG1
Mouse Embryonic Stem Cell Pluripotency	4.7863e-08	5.9e-07	0.21	TCF4,NRAS,MAPK1,RRAS,PIK3C2G,JAK2,TCF7L1,FZD1,MYC,SOX2,NANOG,BMPR1A,IRS1,SOS1,FZD6,IRS2,DVL3,MAP2K1,FRS2,ATM,POU5F1,FZD7
GM-CSF Signaling	5.62341e-08	6.66e-07	0.247	NRAS,MAPK1,RRAS,PIK3C2G,JAK2,SHC1,BCL2L1,PPP3CB,CSF2RA,PPP3R1,IRS1,SOS1,IRS2,STAT1,MAP2K1,FRS2,PPP3CA,ATM
IGF-1 Signaling	5.7544e-08	6.66e-07	0.208	PRKACB,CTGF,NRAS,MAPK1,YWHAB,RRAS,SOCS6,PIK3C2G,YWHAZ,JAK2,FOS,SHC1,IRS1,SOS1,IGF1R,IRS2,SOCS7,SFN,MAP2K1,FRS2,RASA1,ATM
Ovarian Cancer Signaling	6.45654e-08	7.25e-07	0.182	PRKACB,TCF4,WNT10B,MAPK1,CDK4,FZD1,BCL2,PTEN,VEGFA,RB1,WNT7A,IRS2,MAP2K1,FRS2,ATM,NRAS,RRAS,PIK3C2G,TCF7L1,SIN3A,IRS1,E2F1,FZD6,PTGS2,MMP9,FZD7
Role of Macrophages, Fibroblasts and Endothelial Cells in Rheumatoid Arthritis	6.91831e-08	7.51e-07	0.137	MAP2K4,MAP2K6,TCF4,WNT10B,MMP3,MAPK1,PDIA3,FZD1,JAK2,CEBPG,EP300,MYC,VEGFA,ROR2,NLK,NFAT5,WNT7A,PPP3CB,PPP3R1,IRS2,CHUK,LTBR,PRKD3,FRS2,MAP2K1,PPP3CA,MMP1,ATM,NRAS,RRAS,IL10,RAC1,PIK3C2G,PLCL2,TCF7L1,CREB5,FOS,IRS1,FZD6,SOST,FZD7
NGF Signaling	7.07946e-08	7.51e-07	0.198	MAP2K4,NRAS,MAPK1,RRAS,RPS6KA3,PIK3C2G,RAC1,TRIO,RPS6KA5,MAP3K4,MAP3K5,CREB5,EP300,SHC1,CDC42,IRS1,SOS1,IRS2,CHUK,MAP3K3,MAP2K1,FRS2,ATM
Telomerase Signaling	8.12831e-08	8.39e-07	0.204	HDAC4,NRAS,MAPK1,HDAC2,PPP2CA,RRAS,PIK3C2G,MYC,RB1,PPP2CB,SHC1,HSP90B1,ELF2,IRS1,CDKN1A,E2F1,SOS1,PPP2R5C,IRS2,MAP2K1,FRS2,ATM
Clathrin-mediated Endocytosis Signaling	1.02329e-07	1.03e-06	0.158	RAB4A,ARPC1B,ARPC5,SH3GLB1,ITGB8,VEGFA,RAB5A,PPP3CB,PPP3R1,IRS2,ITGB4,FRS2,DNM2,PPP3CA,ATM,MYO6,ARPC5L,ACTB,RAC1,PIK3C2G,MDM2,ARRB2,LDLR,SYNJ1,CDC42,CLTA,IRS1,TFRC,RAB11A,ACTG1,CLU
Small Cell Lung Cancer Signaling	1.07152e-07	1.05e-06	0.226	PIK3C2G,CDK4,CDK6,SIN3A,PTEN,BCL2,MYC,BCL2L1,RB1,IRS1,E2F1,IRS2,CHUK,PTGS2,CDKN1B,RXRB,FRS2,BIRC2,ATM
Renin-Angiotensin Signaling	1.14815e-07	1.1e-06	0.193	MAP2K4,PRKACB,PAK4,NRAS,MAPK1,RRAS,PIK3C2G,ADCY6,RAC1,ITPR1,JAK2,SHC1,FOS,PAK3,IRS1,SOS1,PAK2,IRS2,STAT1,MAP2K1,PRKD3,FRS2,ATM
LPS-stimulated MAPK Signaling	1.62181e-07	1.47e-06	0.221	MAP2K6,MAP2K4,NRAS,MAPK1,ATF1,RRAS,PIK3C2G,RAC1,MAP3K5,FOS,CDC42,IRS1,IRS2,LBP,CHUK,MAP2K1,PRKD3,FRS2,ATM
Bladder Cancer Signaling	1.62181e-07	1.47e-06	0.221	NRAS,MAPK1,MMP3,RRAS,MMP14,CDK4,RPS6KA5,MDM2,SIN3A,MYC,VEGFA,RB1,THBS1,CDKN1A,E2F1,MMP12,MAP2K1,MMP9,MMP1
Cardiac Hypertrophy Signaling	1.69824e-07	1.47e-06	0.147	MAP2K6,MAP2K4,PRKACB,TGFBR1,MAPK1,PDIA3,GNB5,MAP3K5,MAP3K4,EIF4E,EP300,TGFBR2,ADRB1,PPP3CB,RHOD,RHOT1,PPP3R1,SOS1,IGF1R,IRS2,MAP2K1,FRS2,PPP3CA,ATM,NRAS,RRAS,ADCY6,PIK3C2G,PLCL2,IRS1,MEF2D,GNB2,MEF2C,MAP3K3
Melanoma Signaling	1.69824e-07	1.47e-06	0.273	NRAS,MAPK1,RRAS,PIK3C2G,CDK4,MDM2,PTEN,RB1,IRS1,E2F1,CDKN1A,IRS2,FRS2,MAP2K1,ATM
Breast Cancer Regulation by Stathmin1	2.0893e-07	1.77e-06	0.153	PRKACB,MAPK1,PPP2CA,GNB5,PPP1CB,E2F3,STMN1,SHC1,PPP1CC,SOS1,RB1CC1,IRS2,PPP2R5C,ARHGEF3,MAP2K1,PRKD3,FRS2,ATM,NRAS,RRAS,RAC1,ADCY6,PIK3C2G,ITPR1,PPP2CB,CDC42,IRS1,CDKN1A,E2F1,GNB2,CDKN1B
HGF Signaling	2.23872e-07	1.82e-06	0.193	MAP2K4,NRAS,MAPK1,RRAS,CRKL,PIK3C2G,RAC1,MAP3K4,MAP3K5,FOS,ELF2,CDC42,IRS1,CDKN1A,SOS1,IRS2,PTGS2,MAP3K3,MAP2K1,PRKD3,FRS2,ATM
B Cell Receptor Signaling	2.23872e-07	1.82e-06	0.159	MAP2K6,MAP2K4,MAPK1,MAP3K5,MAP3K4,EP300,PTEN,SHC1,NFAT5,PPP3CB,PPP3R1,SOS1,IRS2,CHUK,MAP2K1,FRS2,PPP3CA,ATM,NRAS,RRAS,RAC1,PIK3C2G,CREB5,BCL2L1,SYNJ1,CDC42,IRS1,MEF2C,MAP3K3
Thrombopoietin Signaling	3.16228e-07	2.52e-06	0.246	NRAS,MAPK1,RRAS,PIK3C2G,JAK2,MYC,FOS,SHC1,IRS1,SOS1,IRS2,STAT1,FRS2,MAP2K1,PRKD3,ATM
PDGF Signaling	3.38844e-07	2.64e-06	0.211	MAP2K4,NRAS,MAPK1,RRAS,CRKL,PIK3C2G,JAK2,MYC,FOS,SHC1,SYNJ1,IRS1,SOS1,IRS2,STAT1,MAP2K1,FRS2,RASA1,ATM
GNRH Signaling	3.89045e-07	2.97e-06	0.181	MAP2K6,MAP2K4,PRKACB,PAK4,NRAS,MAPK1,RRAS,ADCY6,RAC1,MAP3K4,ITPR1,MAP3K5,CREB5,EP300,FOS,PAK3,CDC42,SOS1,PAK2,MAP3K3,MAP2K1,PRKD3,DNM2
JAK/Stat Signaling	4.57088e-07	3.42e-06	0.217	NRAS,MAPK1,RRAS,SOCS6,PIK3C2G,JAK2,FOS,SHC1,BCL2L1,IRS1,SOS1,CDKN1A,IRS2,STAT1,SOCS7,MAP2K1,FRS2,ATM
UVA-Induced MAPK Signaling	5.01187e-07	3.68e-06	0.198	MAP2K4,NRAS,MAPK1,PDIA3,RRAS,PARP4,RPS6KA3,PIK3C2G,PARP8,RPS6KA5,TNKS2,PLCL2,PARP1,BCL2L1,FOS,IRS1,IRS2,STAT1,FRS2,ATM
fMLP Signaling in Neutrophils	5.62341e-07	4.05e-06	0.183	NRAS,MAPK1,ARPC1B,ARPC5L,RRAS,ARPC5,PIK3C2G,RAC1,GNB5,ITPR1,NFAT5,PPP3CB,CDC42,IRS1,PPP3R1,GNB2,IRS2,MAP2K1,PRKD3,FRS2,PPP3CA,ATM
GDNF Family Ligand-Receptor Interactions	5.88844e-07	4.17e-06	0.224	MAP2K4,NRAS,MAPK1,RRAS,RAC1,PIK3C2G,ITPR1,FOS,SHC1,CDC42,IRS1,SOS1,IRS2,FRS2,MAP2K1,RASA1,ATM
Protein Kinase A Signaling	6.76083e-07	4.7e-06	0.12	PRKACB,TCF4,TGFBR1,MAPK1,PDIA3,PDE4A,GNB5,PPP1CB,EP300,PTEN,AKAP11,TGFBR2,AKAP2,CDC25B,PPP1CC,NFAT5,PHKB,PPP3CB,PTPRJ,PPP3R1,PDE4D,CHUK,MAP2K1,PRKD3,VASP,PPP3CA,KDELR1,ATF1,PTPRD,YWHAB,YWHAZ,ADCY6,PLCL2,TCF7L1,ITPR1,CREB5,H3F3A/H3F3B,DUSP1,GNB2,DUSP4,PTGS2,H1F0,SFN,EYA1,AKAP1
SAPK/JNK Signaling	7.07946e-07	4.77e-06	0.194	MAP2K4,MAP4K2,NRAS,RRAS,CRKL,PIK3C2G,RAC1,MAP3K4,MAP3K5,DAXX,SHC1,GADD45A,CDC42,IRS1,SOS1,IRS2,DUSP4,MAP3K3,FRS2,ATM
Non-Small Cell Lung Cancer Signaling	7.24436e-07	4.77e-06	0.221	NRAS,MAPK1,RRAS,PIK3C2G,CDK4,CDK6,ITPR1,SIN3A,RB1,IRS1,E2F1,SOS1,IRS2,RXRB,FRS2,MAP2K1,ATM
Cyclins and Cell Cycle Regulation	7.24436e-07	4.77e-06	0.221	HDAC4,HDAC2,PPP2CA,WEE1,CDK4,CDK6,E2F3,SIN3A,PPP2CB,CCNA2,RB1,CCND2,CDKN1A,E2F1,PPP2R5C,CDKN1B,ATM
Role of BRCA1 in DNA Damage Response	8.70964e-07	5.64e-06	0.218	ARID1A,DPF1,ATF1,ACTB,BARD1,SMARCD1,E2F3,SMARCA4,RB1,POU2F1,GADD45A,SMARCA2,CDKN1A,E2F1,STAT1,HLTF,ATM
Myc Mediated Apoptosis Signaling	9.33254e-07	5.94e-06	0.229	MAP2K4,NRAS,YWHAB,RRAS,PIK3C2G,YWHAZ,BCL2,MYC,SHC1,IRS1,SOS1,IGF1R,IRS2,SFN,FRS2,ATM
ErbB Signaling	1.14815e-06	7.12e-06	0.196	MAP2K4,MAP2K6,PAK4,NRAS,MAPK1,RRAS,PIK3C2G,FOS,SHC1,PAK3,CDC42,IRS1,SOS1,PAK2,IRS2,MAP2K1,PRKD3,FRS2,ATM
ERK5 Signaling	1.1749e-06	7.12e-06	0.238	NRAS,YWHAB,RRAS,RPS6KA3,YWHAZ,RPS6KA5,CREB5,EP300,MYC,FOS,MEF2D,MEF2C,WNK1,SFN,MAP3K3
Oncostatin M Signaling	1.1749e-06	7.12e-06	0.324	SHC1,NRAS,MMP3,MAPK1,RRAS,SOS1,PLAU,JAK2,STAT1,MAP2K1,MMP1
Rac Signaling	1.25893e-06	7.51e-06	0.181	MAP2K4,PAK4,NRAS,MAPK1,ARPC1B,ARPC5L,RRAS,ARPC5,PIK3C2G,RAC1,CDK5R1,ANK1,PAK3,CDC42,IRS1,PAK2,IRS2,MAP2K1,FRS2,ATM,IQGAP3
PPARα/RXRα Activation	1.31826e-06	7.75e-06	0.157	PRKACB,MAP2K4,MAP2K6,NRAS,TGFBR1,MAPK1,RRAS,PDIA3,ADCY6,ACVR1,NCOA6,PLCL2,JAK2,MED12,EP300,CAND1,TGFBR2,SHC1,HSP90B1,CHD5,IRS1,SOS1,PRKAA1,MEF2C,CHUK,MAP2K1
PKCθ Signaling in T Lymphocytes	1.51356e-06	8.76e-06	0.173	MAP2K4,NRAS,MAPK1,RRAS,PIK3C2G,RAC1,MAP3K4,MAP3K5,FOS,NFAT5,POU2F1,PPP3CB,IRS1,PPP3R1,SOS1,IRS2,CHUK,MAP3K3,FRS2,LCP2,PPP3CA,ATM
T Cell Receptor Signaling	1.54882e-06	8.83e-06	0.185	MAP2K4,NRAS,MAPK1,RRAS,PIK3C2G,RAC1,FOS,NFAT5,PPP3CB,PPP3R1,IRS1,SOS1,IRS2,CHUK,MAP2K1,FRS2,RASA1,LCP2,PPP3CA,ATM
Cell Cycle: G2/M DNA Damage Checkpoint Regulation	1.62181e-06	9.11e-06	0.265	YWHAB,WEE1,YWHAZ,MDM2,PPM1D,EP300,CDC25B,TOP2B,GADD45A,CDKN1A,TRIP12,SFN,ATM
FLT3 Signaling in Hematopoietic Progenitor Cells	1.8197e-06	1.01e-05	0.207	NRAS,MAPK1,RRAS,RPS6KA3,PIK3C2G,RPS6KA5,CREB5,EIF4E,EP300,SHC1,IRS1,SOS1,IRS2,STAT1,FRS2,MAP2K1,ATM
Paxillin Signaling	2.0893e-06	1.14e-05	0.182	MAP2K4,PAK4,PARVA,NRAS,MAPK1,RRAS,ACTB,PIK3C2G,RAC1,ITGB8,PAK3,CDC42,IRS1,SOS1,PAK2,IRS2,ITGB4,FRS2,ACTG1,ATM
Epithelial Adherens Junction Signaling	3.31131e-06	1.77e-05	0.161	TCF4,SNAI2,TGFBR1,NRAS,ARPC1B,LMO7,ARPC5L,RRAS,ACTB,SNAI1,ARPC5,RAC1,ACVR1,TCF7L1,PTEN,TGFBR2,YES1,CDH2,NOTCH2,AGGF1,CDC42,CLINT1,ACTG1
IL-8 Signaling	3.38844e-06	1.77e-05	0.143	MAP2K4,MAPK1,GNB5,BCL2,VEGFA,RHOT1,RHOD,IRS2,CHUK,FRS2,PRKD3,MAP2K1,VASP,ATM,NRAS,RRAS,PIK3C2G,RAC1,FOS,BCL2L1,ARRB2,CCND2,ARAF,IRS1,PAK2,GNB2,PTGS2,MMP9
CNTF Signaling	3.38844e-06	1.77e-05	0.233	NRAS,MAPK1,RRAS,RPS6KA3,PIK3C2G,RPS6KA5,JAK2,IRS1,SOS1,IRS2,STAT1,FRS2,MAP2K1,ATM
Melanocyte Development and Pigmentation Signaling	3.63078e-06	1.87e-05	0.189	PRKACB,NRAS,MAPK1,RRAS,RPS6KA3,PIK3C2G,ADCY6,RPS6KA5,CREB5,BCL2,EP300,SHC1,IRS1,SOS1,IRS2,MAP2K1,FRS2,ATM
Role of Oct4 in Mammalian Embryonic Stem Cell Pluripotency	3.80189e-06	1.94e-05	0.267	SOX2,RB1,NANOG,PHB,PPP1R8,CDX2,JARID2,SH3GLB1,NR2F6,RXRB,PARP1,POU5F1
Phospholipase C Signaling	3.89045e-06	1.96e-05	0.134	PEBP1,MAPK1,GNB5,RPS6KA3,PPP1CB,EP300,SHC1,NFAT5,PPP3CB,AHNAK,RHOT1,RHOD,PPP3R1,SOS1,ARHGEF3,MAP2K1,PRKD3,PPP3CA,NRAS,HDAC4,HDAC2,RRAS,RAC1,ADCY6,ITPR1,CREB5,MARCKS,MEF2D,GNB2,MEF2C,LCP2
HER-2 Signaling in Breast Cancer	5.12861e-06	2.54e-05	0.193	NRAS,RRAS,PIK3C2G,CDK6,MDM2,ITGB8,MAP3K5,CDC42,IRS1,CDKN1A,SOS1,IRS2,ITGB4,CDKN1B,PRKD3,FRS2,ATM
DNA Methylation and Transcriptional Repression Signaling	5.62341e-06	2.75e-05	0.4	SAP18,MECP2,HDAC2,DNMT3A,CHD4,RBBP7,DNMT1,SIN3A
FAK Signaling	5.7544e-06	2.78e-05	0.184	PAK4,ARHGAP26,NRAS,MAPK1,RRAS,ACTB,PIK3C2G,RAC1,PTEN,PAK3,IRS1,SOS1,PAK2,IRS2,FRS2,MAP2K1,ACTG1,ATM
Cell Cycle: G1/S Checkpoint Regulation	6.30957e-06	3.01e-05	0.222	MYC,RB1,CCND2,HDAC4,HDAC2,E2F1,CDKN1A,CDK6,CDK4,MDM2,CDKN1B,E2F3,SIN3A,ATM
RANK Signaling in Osteoclasts	6.60693e-06	3.12e-05	0.182	MAP2K4,MAP2K6,MAPK1,PIK3C2G,MAP3K4,MAP3K5,FOS,PPP3CB,PPP3R1,IRS1,IRS2,CHUK,FRS2,MAP3K3,MAP2K1,PPP3CA,BIRC2,ATM
Production of Nitric Oxide and Reactive Oxygen Species in Macrophages	6.76083e-06	3.15e-05	0.141	MAP2K4,MAPK1,PPP2CA,PPP1CB,MAP3K5,JAK2,MAP3K4,PPP1CC,RHOT1,RHOD,HOXA10,PPP2R5C,IRS2,CHUK,STAT1,FRS2,PRKD3,MAP2K1,ATM,RAC1,IFNGR2,PIK3C2G,PPP2CB,FOS,IRS1,MAP3K3,CLU
Acute Myeloid Leukemia Signaling	6.91831e-06	3.18e-05	0.189	MAP2K4,MAP2K6,TCF4,NRAS,MAPK1,RRAS,PIK3C2G,TCF7L1,MYC,ARAF,CSF2RA,IRS1,SOS1,IRS2,MAP2K1,FRS2,ATM
14-3-3-mediated Signaling	7.24436e-06	3.29e-05	0.163	MAP2K4,NRAS,MAPK1,YWHAB,PDIA3,RRAS,PIK3C2G,YWHAZ,PLCL2,MAP3K5,FOS,SRPK2,IRS1,IRS2,CDKN1B,PDCD6IP,SFN,MAP2K1,PRKD3,FRS2,ATM
Human Embryonic Stem Cell Pluripotency	7.94328e-06	3.57e-05	0.157	TCF4,WNT10B,TGFBR1,PIK3C2G,ACVR1,TCF7L1,FZD1,INHBA,TGFBR2,SOX2,NANOG,WNT7A,BMPR1A,NTRK3,IRS1,FZD6,IRS2,FRS2,ATM,POU5F1,FZD7,BMP1
Leukocyte Extravasation Signaling	8.12831e-06	3.61e-05	0.137	MAP2K4,MMP3,MAPK1,MMP14,CTNNA3,JAM2,MAP3K4,TIMP1,EZR,IRS2,MMP12,PRKD3,FRS2,VASP,MMP1,ATM,CXCR4,ACTB,CRKL,RAC1,PIK3C2G,F11R,WIPF1,RAP1GAP,CDC42,IRS1,ACTG1,MMP9
Fcγ Receptor-mediated Phagocytosis in Macrophages and Monocytes	1.09648e-05	4.81e-05	0.183	MAPK1,ARPC1B,ARPC5L,ACTB,ARPC5,PIK3C2G,RAC1,PTEN,MYO5A,YES1,CDC42,EZR,RAB11A,PRKD3,ACTG1,LCP2,VASP
UVB-Induced MAPK Signaling	1.12202e-05	4.87e-05	0.212	MAP2K4,FOS,H3F3A/H3F3B,MAPK1,IRS1,PIK3C2G,RPS6KA3,IRS2,RPS6KA5,PRKD3,MAP2K1,FRS2,EIF4E,ATM
RAR Activation	1.23027e-05	5.28e-05	0.139	PRKACB,MAP2K4,ARID1A,DPF1,MAPK1,MAP3K5,JAK2,SMARCA4,EP300,PTEN,VEGFA,PNRC1,NR2F6,RXRB,PRKD3,MAP2K1,MMP1,ACTB,RAC1,ADCY6,SMARCD1,PARP1,FOS,SMARCA2,DUSP1,HLTF
Actin Cytoskeleton Signaling	1.34896e-05	5.66e-05	0.131	MAPK1,ARPC1B,ARPC5,TRIO,PPP1CB,SHC1,EZR,SOS1,IRS2,LBP,TMSB10/TMSB4X,MAP2K1,FRS2,ATM,IQGAP3,PAK4,NRAS,RRAS,ARPC5L,CRKL,ACTB,PIK3C2G,RAC1,PAK3,CDC42,IRS1,PAK2,NCKAP1L,ACTG1
AMPK Signaling	1.34896e-05	5.66e-05	0.138	PRKACB,ARID1A,DPF1,MAPK1,PPP2CA,SMARCA4,EP300,PPM1D,CCNA2,ADRB1,PRKAA1,IRS2,PPP2R5C,FRS2,ATM,SLC2A1,ACTB,PIK3C2G,SMARCD1,CREB5,PPP2CB,SMARCA2,IRS1,SIRT1,CDKN1A,HLTF
ErbB2-ErbB3 Signaling	1.62181e-05	6.59e-05	0.206	NRAS,MAPK1,RRAS,PIK3C2G,PTEN,MYC,SHC1,IRS1,SOS1,IRS2,CDKN1B,FRS2,MAP2K1,ATM
EGF Signaling	1.62181e-05	6.59e-05	0.206	MAP2K4,MAPK1,PIK3C2G,ITPR1,SHC1,FOS,IRS1,SOS1,IRS2,STAT1,FRS2,RASA1,MAP2K1,ATM
NRF2-mediated Oxidative Stress Response	1.62181e-05	6.59e-05	0.137	MAP2K6,MAP2K4,USP14,MAPK1,DNAJB4,MAP3K5,EP300,MAFG,IRS2,DNAJB1,PRKD3,MAP2K1,FRS2,ATM,NRAS,RRAS,ACTB,SLC35A2,PIK3C2G,JUNB,TXNRD1,GSR,FOS,IRS1,EIF2AK3,ACTG1
CD28 Signaling in T Helper Cells	1.7378e-05	6.99e-05	0.159	MAP2K4,ARPC1B,ARPC5L,ARPC5,PIK3C2G,RAC1,ITPR1,FOS,NFAT5,PPP3CB,CDC42,IRS1,PPP3R1,IRS2,CHUK,MAP2K1,FRS2,LCP2,PPP3CA,ATM
Semaphorin Signaling in Neurons	1.90546e-05	7.5e-05	0.231	DPYSL2,PLXNA1,PAK4,MAPK1,PAK3,RHOT1,RHOD,DPYSL3,PAK2,RAC1,SEMA7A,NRP1
Regulation of IL-2 Expression in Activated and Anergic T Lymphocytes	1.90546e-05	7.5e-05	0.192	TGFBR2,MAP2K4,FOS,NFAT5,TGFBR1,NRAS,PPP3CB,MAPK1,RRAS,PPP3R1,SOS1,RAC1,CHUK,MAP2K1,PPP3CA
Huntington's Disease Signaling	1.94984e-05	7.6e-05	0.126	MAP2K4,MAPK1,NAPG,GNB5,CDK5R1,EP300,SHC1,SOS1,IGF1R,IRS2,DNAJB1,RASA1,PRKD3,FRS2,DNM2,ATM,HDAC4,HDAC2,PIK3C2G,ITPR1,CREB5,PSME3,SIN3A,ZDHHC17,BCL2L1,PSME1,ATP5B,CLTA,IRS1,GNB2
Glioma Invasiveness Signaling	2.29087e-05	8.75e-05	0.2	NRAS,MAPK1,RHOD,RHOT1,TIMP1,RRAS,IRS1,PIK3C2G,PLAUR,IRS2,PLAU,FRS2,MMP9,ATM
ErbB4 Signaling	2.29087e-05	8.75e-05	0.2	ADAM17,NRAS,MAPK1,RRAS,PIK3C2G,SHC1,IRS1,APH1A,SOS1,IRS2,PRKD3,FRS2,MAP2K1,ATM
Estrogen-mediated S-phase Entry	2.69153e-05	0.000101798	0.333	MYC,CCNA2,RB1,E2F1,CDKN1A,CDK4,CDKN1B,E2F3
p70S6K Signaling	2.75423e-05	0.000103149	0.154	NRAS,MAPK1,YWHAB,PDIA3,PPP2CA,RRAS,PIK3C2G,YWHAZ,PLCL2,PPP2CB,SHC1,IRS1,SOS1,PPP2R5C,IRS2,SFN,MAP2K1,PRKD3,FRS2,ATM
FGF Signaling	2.88403e-05	0.000106961	0.178	MAP2K6,MAPK1,CRKL,PIK3C2G,RAC1,RPS6KA5,ITPR1,MAP3K5,CREB5,EP300,IRS1,SOS1,IRS2,FRS2,MAP2K1,ATM
PAK Signaling	2.95121e-05	0.000107368	0.17	MAP2K4,PAK4,NRAS,MAPK1,RRAS,PIK3C2G,RAC1,SHC1,PAK3,CDC42,IRS1,SOS1,PAK2,IRS2,FRS2,MAP2K1,ATM
VEGF Signaling	2.95121e-05	0.000107368	0.17	NRAS,MAPK1,RRAS,ACTB,PIK3C2G,BCL2,VEGFA,SHC1,BCL2L1,IRS1,SOS1,IRS2,SFN,FRS2,MAP2K1,ACTG1,ATM
Growth Hormone Signaling	3.0903e-05	0.000109305	0.185	MAPK1,SOCS6,RPS6KA3,PIK3C2G,RPS6KA5,JAK2,FOS,IRS1,IGF1R,IRS2,SOCS7,STAT1,FRS2,PRKD3,ATM
HMGB1 Signaling	3.0903e-05	0.000109305	0.153	MAP2K6,MAP2K4,NRAS,MAPK1,RRAS,PIK3C2G,IFNGR2,RBBP7,RAC1,FOS,RHOD,CDC42,RHOT1,IRS1,IRS2,SERPINE1,MAP2K1,FRS2,ATM,IL11
P2Y Purigenic Receptor Signaling Pathway	3.0903e-05	0.000109305	0.153	PRKACB,NRAS,MAPK1,PDIA3,RRAS,PIK3C2G,ADCY6,GNB5,PLCL2,CREB5,EP300,MYC,FOS,IRS1,GNB2,IRS2,MAP2K1,PRKD3,FRS2,ATM
Antiproliferative Role of Somatostatin Receptor 2	3.16228e-05	0.000110825	0.194	NRAS,MAPK1,RRAS,PIK3C2G,GNB5,IRS1,CDKN1A,GNB2,IRS2,CDKN1B,MAP2K1,NPR2,FRS2,ATM
CXCR4 Signaling	3.31131e-05	0.000113957	0.14	MAP2K4,PAK4,NRAS,MAPK1,CXCR4,RRAS,PIK3C2G,ADCY6,RAC1,GNB5,ITPR1,FOS,PAK3,RHOD,RHOT1,IRS1,PAK2,GNB2,IRS2,MAP2K1,PRKD3,FRS2,ATM
Gap Junction Signaling	3.31131e-05	0.000113957	0.14	PRKACB,NRAS,MAPK1,RRAS,PDIA3,ACTB,PIK3C2G,ADCY6,ITPR1,PLCL2,ADRB1,PPP3CB,IRS1,PPP3R1,SOS1,IRS2,MAP2K1,PRKD3,FRS2,NPR2,ACTG1,PPP3CA,ATM
Cholecystokinin/Gastrin-mediated Signaling	3.38844e-05	0.00011557	0.168	MAP2K4,MAP2K6,NRAS,MAPK1,RRAS,EPHA4,ITPR1,FOS,SHC1,RHOT1,RHOD,MEF2D,SOS1,MEF2C,PTGS2,MAP2K1,PRKD3
Thyroid Cancer Signaling	3.54813e-05	0.000119946	0.256	MYC,SHC1,TCF4,NRAS,MAPK1,RRAS,NTRK3,TCF7L1,RXRB,MAP2K1
Signaling by Rho Family GTPases	3.63078e-05	0.000121663	0.122	MAP2K4,MAPK1,ARPC1B,ARPC5,GNB5,CDH11,STMN1,RHOT1,RHOD,EZR,CIT,IRS2,ARHGEF3,MAP2K1,FRS2,ATM,PAK4,ARPC5L,ACTB,RAC1,PIK3C2G,FOS,CDH2,WIPF1,PAK3,CDC42,IRS1,PAK2,GNB2,ACTG1
Endometrial Cancer Signaling	3.71535e-05	0.000123414	0.203	NRAS,MAPK1,RRAS,ILK,PIK3C2G,PTEN,MYC,IRS1,SOS1,IRS2,FRS2,MAP2K1,ATM
Virus Entry via Endocytic Pathways	3.89045e-05	0.000128117	0.167	NRAS,RRAS,ACTB,RAC1,PIK3C2G,ITGB8,CDC42,CLTA,IRS1,TFRC,IRS2,ITGB4,FRS2,PRKD3,ACTG1,DNM2,ATM
NF-κB Signaling	3.98107e-05	0.00012998	0.136	MAP2K6,PRKACB,TGFBR1,NRAS,HDAC2,RRAS,PIK3C2G,TNFAIP3,IGF2R,DDR1,EP300,TGFBR2,ARAF,BMPR1A,NTRK3,IRS1,IGF1R,IRS2,LTBR,CHUK,TIRAP,MAP3K3,FRS2,ATM
Actin Nucleation by ARP-WASP Complex	4.2658e-05	0.000136936	0.214	WIPF1,NRAS,ARPC1B,ARPC5L,RHOT1,RHOD,RRAS,CDC42,ARPC5,SOS1,RAC1,VASP
HIF1α Signaling	4.2658e-05	0.000136936	0.159	NRAS,MAPK1,MMP3,SLC2A1,RRAS,MMP14,PIK3C2G,MDM2,TCEB1,EP300,VEGFA,IRS1,IRS2,MMP12,FRS2,MMP9,MMP1,ATM
Aryl Hydrocarbon Receptor Signaling	4.89779e-05	0.000155913	0.148	MAPK1,SLC35A2,CDK4,CDK6,MDM2,SMARCA4,EP300,MYC,FOS,CCNA2,RB1,HSP90B1,CCND2,CDKN1A,E2F1,NFIB,CDKN1B,RXRB,ALDH3A1,ATM
IL-17 Signaling	5.49541e-05	0.000173491	0.176	MAP2K4,MAP2K6,NRAS,MAPK1,MMP3,RRAS,PIK3C2G,JAK2,TIMP1,IRS1,IRS2,PTGS2,FRS2,MAP2K1,ATM
Insulin Receptor Signaling	6.0256e-05	0.00018867	0.146	PRKACB,NRAS,MAPK1,RRAS,CRKL,PIK3C2G,PPP1CB,JAK2,EIF4E,PTEN,SHC1,PPP1CC,SYNJ1,IRS1,SOS1,ASIC1,IRS2,MAP2K1,FRS2,ATM
Neuregulin Signaling	6.30957e-05	0.000195956	0.174	ADAM17,NRAS,MAPK1,ERBIN,RRAS,CRKL,CDK5R1,PTEN,MYC,SHC1,HSP90B1,SOS1,CDKN1B,MAP2K1,PRKD3
IL-6 Signaling	6.45654e-05	0.000198903	0.15	MAP2K6,MAP2K4,NRAS,MAPK1,RRAS,PIK3C2G,JAK2,VEGFA,FOS,SHC1,IRS1,SOS1,IRS2,LBP,CHUK,MAP2K1,FRS2,ATM,MCL1
CD40 Signaling	6.91831e-05	0.000209746	0.182	MAP2K4,MAP2K6,MAPK1,ATF1,PIK3C2G,TNFAIP3,FOS,IRS1,IRS2,CHUK,PTGS2,FRS2,MAP2K1,ATM
p38 MAPK Signaling	6.91831e-05	0.000209746	0.154	MAP2K4,MAP2K6,TGFBR1,ATF1,RPS6KA3,RPS6KA5,MAP3K5,CREB5,EP300,MYC,TGFBR2,CDC25B,DAXX,H3F3A/H3F3B,DUSP1,MEF2D,MEF2C,STAT1
VEGF Family Ligand-Receptor Interactions	8.31764e-05	0.000250184	0.17	NRAS,MAPK1,RRAS,PIK3C2G,VEGFA,FOS,SHC1,IRS1,SOS1,IRS2,FRS2,PRKD3,MAP2K1,NRP1,ATM
Erythropoietin Signaling	9.12011e-05	0.000270068	0.177	NRAS,MAPK1,RRAS,PIK3C2G,JAK2,FOS,SHC1,IRS1,SOS1,IRS2,FRS2,PRKD3,MAP2K1,ATM
ATM Signaling	9.12011e-05	0.000270068	0.177	MAP2K4,ATF1,MDM2,CREB5,KAT5,SMC1A,PPM1D,EP300,SMC2,GADD45A,H2AFX,CDKN1A,TLK1,ATM
Natural Killer Cell Signaling	9.54993e-05	0.000280621	0.15	PAK4,NRAS,MAPK1,RRAS,PIK3C2G,RAC1,SHC1,PAK3,SYNJ1,IRS1,PAK2,SOS1,IRS2,MAP2K1,PRKD3,FRS2,LCP2,ATM
Tight Junction Signaling	0.000114815	0.000334804	0.133	PRKACB,TJP2,TGFBR1,PPP2CA,ACTB,RAB13,JAM2,NAPG,CDK4,MPP5,RAC1,PTEN,TGFBR2,EPB41,F11R,PPP2CB,FOS,CDC42,PPP2R5C,CSTF3,ACTG1,VASP
PCP pathway	0.000120226	0.000347927	0.194	MAP2K4,ROR2,WNT7A,WNT10B,EFNB1,RAC1,FZD6,DVL3,JUNB,FZD1,LGR4,FZD7
Pyridoxal 5'-phosphate Salvage Pathway	0.000141254	0.000402679	0.19	MAP2K4,MAP2K6,ARAF,MAPK1,PAK3,PAK2,PRKAA1,CDK6,CDK4,HIPK1,MAP2K1,DYRK1A
Hypoxia Signaling in the Cardiovascular System	0.000141254	0.000402679	0.19	VEGFA,P4HB,HSP90B1,UBE2A,UBE2M,MDM2,CREB5,UBE2D1,UBE2F,PTEN,ATM,EP300
PI3K Signaling in B Lymphocytes	0.000147911	0.000418533	0.145	NRAS,MAPK1,ATF1,PDIA3,RRAS,RAC1,ITPR1,PLCL2,PTEN,FOS,NFAT5,PPP3CB,IRS1,PPP3R1,IRS2,CHUK,MAP2K1,PPP3CA
3-phosphoinositide Biosynthesis	0.000154882	0.000435036	0.127	MTMR9,PPP1R8,PIK3C2G,HACD2,DUSP14,SACM1L,PTEN,CDC25B,PPP1CC,MTMR4,PTPRJ,SYNJ1,DUSP1,IRS1,PPM1H,IRS2,RNGTT,FRS2,ALPL,RASA1,PPP3CA,ATM,NUDT1
IL-2 Signaling	0.000165959	0.000462747	0.188	SHC1,FOS,NRAS,MAPK1,RRAS,IRS1,SOS1,PIK3C2G,IRS2,MAP2K1,FRS2,ATM
Inhibition of Matrix Metalloproteases	0.000169824	0.000470093	0.237	ADAM17,ADAM12,MMP3,TIMP1,MMP14,RECK,MMP12,MMP9,MMP1
PEDF Signaling	0.00018197	0.000489525	0.167	TCF4,NRAS,MAPK1,RRAS,PIK3C2G,RAC1,BCL2,TCF12,BCL2L1,IRS1,IRS2,CHUK,FRS2,ATM
CCR3 Signaling in Eosinophils	0.00018197	0.000489525	0.143	PAK4,NRAS,MAPK1,RRAS,PIK3C2G,GNB5,RAC1,PPP1CB,ITPR1,PAK3,IRS1,PAK2,GNB2,IRS2,FRS2,MAP2K1,PRKD3,ATM
D-myo-inositol (1,4,5,6)-Tetrakisphosphate Biosynthesis	0.00018197	0.000489525	0.143	MTMR9,PPP1R8,HACD2,DUSP14,SACM1L,PTEN,CDC25B,PPP1CC,MTMR4,SYNJ1,PTPRJ,DUSP1,PPM1H,ALPL,RNGTT,RASA1,PPP3CA,NUDT1
D-myo-inositol (3,4,5,6)-tetrakisphosphate Biosynthesis	0.00018197	0.000489525	0.143	MTMR9,PPP1R8,HACD2,DUSP14,SACM1L,PTEN,CDC25B,PPP1CC,MTMR4,SYNJ1,PTPRJ,DUSP1,PPM1H,ALPL,RNGTT,RASA1,PPP3CA,NUDT1
TNFR1 Signaling	0.000194984	0.000520866	0.213	MAP2K4,MAP4K2,FOS,PAK4,PAK3,CDC42,PAK2,TNFAIP3,CHUK,BIRC2
Sertoli Cell-Sertoli Cell Junction Signaling	0.00020893	0.000554245	0.127	MAP2K4,PRKACB,DLG1,TJP2,NRAS,MAPK1,RRAS,ACTB,ILK,JAM2,RAC1,MAP3K5,MAP3K4,PTEN,F11R,EPB41,AGGF1,CDC42,CLINT1,MAP3K3,MAP2K1,ACTG1
Angiopoietin Signaling	0.000234423	0.000617583	0.171	PAK4,NRAS,PAK3,RRAS,IRS1,PAK2,SOS1,PIK3C2G,IRS2,CHUK,FRS2,RASA1,ATM
Transcriptional Regulatory Network in Embryonic Stem Cells	0.00025704	0.000667954	0.225	SOX2,NANOG,CDYL,CDX2,MEIS1,TCF7L1,FOXC1,ZFHX3,POU5F1
Agrin Interactions at Neuromuscular Junction	0.00025704	0.000667954	0.179	MAP2K4,PAK4,NRAS,MAPK1,PAK3,RRAS,CDC42,ACTB,PAK2,RAC1,DAG1,ACTG1
Role of JAK2 in Hormone-like Cytokine Signaling	0.000263027	0.000678894	0.25	SHC1,IRS1,SOCS6,IRS2,JAK2,SOCS7,STAT1,HLTF
Gα12/13 Signaling	0.000269153	0.000690043	0.138	MAP2K4,NRAS,MAPK1,RRAS,PIK3C2G,MAP3K5,CDH11,CDH2,CDC42,MEF2D,IRS1,IRS2,MEF2C,CHUK,FRS2,MAP2K1,RASA1,ATM
3-phosphoinositide Degradation	0.000316228	0.000805327	0.133	MTMR9,PPP1R8,MTMR14,HACD2,DUSP14,SACM1L,PTEN,CDC25B,PPP1CC,MTMR4,SYNJ1,PTPRJ,DUSP1,PPM1H,RNGTT,ALPL,RASA1,PPP3CA,NUDT1
Adipogenesis pathway	0.000331131	0.000837696	0.136	SAP18,ARNTL,WNT10B,HDAC4,HDAC2,RBBP7,FBXW7,FZD1,SIN3A,ZNF423,BMPR1A,EZH2,SIRT1,KLF5,FZD6,SOX9,KLF3,FZD7
Tec Kinase Signaling	0.000371535	0.000927623	0.125	MAP2K4,PAK4,ACTB,TNFRSF10B,PIK3C2G,GNB5,JAK2,FOS,YES1,PAK3,RHOT1,RHOD,IRS1,PAK2,GNB2,IRS2,STAT1,PRKD3,FRS2,ACTG1,ATM
Role of NFAT in Regulation of the Immune Response	0.000371535	0.000927623	0.122	NRAS,MAPK1,RRAS,PIK3C2G,GNB5,ITPR1,FOS,NFAT5,PPP3CB,MEF2D,PPP3R1,IRS1,SOS1,GNB2,IRS2,MEF2C,CHUK,MAP2K1,FRS2,LCP2,PPP3CA,ATM
Ephrin A Signaling	0.000380189	0.000936982	0.183	EPHA7,CDC42,IRS1,RAC1,PIK3C2G,IRS2,EPHA4,FRS2,EPHA2,ATM,EFNA1
Role of p14/p19ARF in Tumor Suppression	0.000380189	0.000936982	0.214	RB1,IRS1,E2F1,RAC1,PIK3C2G,MDM2,IRS2,FRS2,ATM
GADD45 Signaling	0.000398107	0.000974852	0.316	CCND2,GADD45A,CDKN1A,CDK4,MAP3K4,ATM
Macropinocytosis Signaling	0.000446684	0.00108684	0.16	RAB5A,NRAS,CDC42,RRAS,IRS1,PIK3C2G,RAC1,IRS2,ITGB4,ITGB8,FRS2,PRKD3,ATM
Ceramide Signaling	0.000537032	0.00129023	0.151	MAP2K4,NRAS,PPP2CA,RRAS,PIK3C2G,BCL2,FOS,PPP2CB,IRS1,IRS2,PPP2R5C,FRS2,MAP2K1,ATM
FcγRIIB Signaling in B Lymphocytes	0.000537032	0.00129023	0.189	MAP2K4,SHC1,NRAS,RRAS,IRS1,SOS1,PIK3C2G,IRS2,FRS2,ATM
Mitotic Roles of Polo-Like Kinase	0.00057544	0.00137386	0.175	CDC25B,PPP2CB,HSP90B1,PPP2CA,PLK2,WEE1,CDC7,PPP2R5C,KIF11,STAG2,SMC1A
Estrogen Receptor Signaling	0.000645654	0.00153192	0.133	NRAS,MAPK1,RRAS,MED6,NR3C1,MED12,SMARCA4,EP300,SHC1,TAF1,H3F3A/H3F3B,TAF5,RUNX2,GTF2E1,SOS1,MED13L,MAP2K1
BMP signaling pathway	0.000660693	0.00153893	0.162	MAP2K4,PRKACB,ZNF423,NRAS,MAPK1,BMPR1A,RRAS,RUNX2,SOS1,PITX2,MAP2K1,BMP1
Synaptic Long Term Potentiation	0.000660693	0.00153893	0.137	PRKACB,NRAS,MAPK1,RRAS,PDIA3,PPP1CB,PLCL2,ITPR1,CREB5,EP300,PPP1CC,PPP3CB,PPP3R1,PRKD3,MAP2K1,PPP3CA
iCOS-iCOSL Signaling in T Helper Cells	0.000660693	0.00153893	0.137	PIK3C2G,RAC1,ITPR1,PTEN,SHC1,NFAT5,PPP3CB,PPP3R1,IRS1,ICOS,IRS2,CHUK,FRS2,LCP2,PPP3CA,ATM
Regulation of Cellular Mechanics by Calpain Protease	0.00074131	0.00170591	0.182	CCNA2,RB1,NRAS,MAPK1,RRAS,EZR,CDK6,CDK4,CAST,CDKN1B
Corticotropin Releasing Hormone Signaling	0.00074131	0.00170591	0.14	PRKACB,MAPK1,ARPC5,ADCY6,ITPR1,CREB5,EP300,VEGFA,FOS,MEF2D,MEF2C,PTGS2,PRKD3,MAP2K1,NPR2
Fc Epsilon RI Signaling	0.000812831	0.00184822	0.134	MAP2K6,MAP2K4,NRAS,MAPK1,RRAS,PIK3C2G,RAC1,SYNJ1,IRS1,SOS1,IRS2,MAP2K1,PRKD3,FRS2,LCP2,ATM
IL-4 Signaling	0.000812831	0.00184822	0.151	SHC1,NFAT5,NRAS,SYNJ1,RRAS,IRS1,SOS1,PIK3C2G,IRS2,JAK2,FRS2,NR3C1,ATM
IL-15 Signaling	0.000851138	0.00191256	0.158	SHC1,BCL2L1,NRAS,MAPK1,RRAS,IRS1,PIK3C2G,IRS2,JAK2,MAP2K1,FRS2,ATM
Wnt/Ca+ pathway	0.000851138	0.00191256	0.179	NFAT5,PDIA3,FZD6,DVL3,PLCL2,FZD1,CREB5,PPP3CA,FZD7,EP300
Regulation of Actin-based Motility by Rho	0.000891251	0.00199098	0.149	PAK4,ARPC1B,ARPC5L,ACTB,ARPC5,RAC1,PPP1CB,WIPF1,PAK3,RHOT1,RHOD,CDC42,PAK2
TR/RXR Activation	0.000912011	0.00201381	0.143	SLC2A1,PIK3C2G,NCOA6,MDM2,EP300,ADRB1,LDLR,COL6A3,IRS1,IRS2,RXRB,THRB,FRS2,ATM
CTLA4 Signaling in Cytotoxic T Lymphocytes	0.000912011	0.00201381	0.143	PPP2CA,AP1S2,PIK3C2G,JAK2,AP1S1,PPP2CB,CLTA,IRS1,IRS2,PPP2R5C,FRS2,AP1G1,LCP2,ATM
D-myo-inositol-5-phosphate Metabolism	0.000933254	0.00204887	0.125	MTMR9,PPP1R8,HACD2,DUSP14,SACM1L,PTEN,CDC25B,PPP1CC,MTMR4,SYNJ1,PTPRJ,DUSP1,PPM1H,ALPL,RNGTT,RASA1,PPP3CA,NUDT1
VDR/RXR Activation	0.000954993	0.00207277	0.156	YY1,GADD45A,PPARD,RUNX2,HOXA10,CDKN1A,HES1,CDKN1B,RXRB,PRKD3,KLF4,EP300
Estrogen-Dependent Breast Cancer Signaling	0.000954993	0.00207277	0.156	FOS,NRAS,MAPK1,RRAS,IRS1,IGF1R,PIK3C2G,IRS2,CREB5,FRS2,ATM,EP300
Lymphotoxin β Receptor Signaling	0.001	0.00213408	0.164	BCL2L1,MAPK1,IRS1,PIK3C2G,IRS2,CHUK,LTBR,FRS2,ATM,EP300,BIRC2
Role of IL-17A in Arthritis	0.001	0.00213408	0.164	MAP2K4,MAP2K6,MAPK1,IRS1,PIK3C2G,IRS2,PTGS2,MAP2K1,FRS2,MMP1,ATM
Apoptosis Signaling	0.001	0.00213408	0.148	MAP2K4,NRAS,MAPK1,RRAS,MAP3K5,BCL2,PARP1,BCL2L1,CHUK,MAP2K1,BCL2L11,MCL1,BIRC2
mTOR Signaling	0.00102329	0.00217166	0.113	NRAS,MAPK1,DDIT4,PPP2CA,RRAS,RPS6KA3,PIK3C2G,RAC1,RPS21,RPS6KA5,EIF4E,VEGFA,PPP2CB,RHOD,RHOT1,IRS1,PRKAA1,IRS2,PPP2R5C,PRKD3,FRS2,ATM
CREB Signaling in Neurons	0.00107152	0.00226144	0.115	PRKACB,NRAS,MAPK1,PDIA3,RRAS,PIK3C2G,ADCY6,GNB5,ITPR1,PLCL2,CREB5,EP300,SHC1,IRS1,SOS1,GNB2,IRS2,MAP2K1,PRKD3,FRS2,ATM
Endothelin-1 Signaling	0.00114815	0.00240986	0.115	NRAS,MAPK1,PDIA3,RRAS,PIK3C2G,ADCY6,ITPR1,PLCL2,MYC,FOS,SHC1,ARAF,IRS1,SOS1,IRS2,ECE1,PTGS2,PAFAH1B1,PRKD3,FRS2,ATM
Role of JAK1 and JAK3 in γc Cytokine Signaling	0.00128825	0.00267452	0.159	SHC1,NRAS,MAPK1,RRAS,IRS1,PIK3C2G,IRS2,JAK2,STAT1,FRS2,ATM
Induction of Apoptosis by HIV1	0.00128825	0.00267452	0.169	MAP2K4,BCL2L1,DAXX,BBC3,CXCR4,SLC25A3,CHUK,MAP3K5,BCL2,BIRC2
Neuropathic Pain Signaling In Dorsal Horn Neurons	0.00131826	0.00272202	0.133	PRKACB,KCNN3,MAPK1,PDIA3,PIK3C2G,TAC1,KCNN2,PLCL2,ITPR1,FOS,IRS1,IRS2,FRS2,PRKD3,ATM
Death Receptor Signaling	0.00138038	0.00283498	0.143	MAP2K4,ACTB,TNFRSF10B,PARP4,PARP8,TNKS2,MAP3K5,PARP1,BCL2,DAXX,CHUK,ACTG1,BIRC2
Role of MAPK Signaling in the Pathogenesis of Influenza	0.00144544	0.00295272	0.157	MAP2K4,MAP2K6,NRAS,MAPK1,RRAS,IFNB1,MAP3K5,PTGS2,PAFAH1B1,MAP2K1,BCL2
Inhibition of Angiogenesis by TSP1	0.00147911	0.00300542	0.219	MAP2K4,VEGFA,TGFBR2,TGFBR1,MAPK1,THBS1,MMP9
Reelin Signaling in Neurons	0.00151356	0.00304305	0.141	MAP2K4,CRKL,PIK3C2G,CDK5R1,APP,YES1,IRS1,IRS2,ARHGEF3,PAFAH1B1,FRS2,DCX,ATM
Salvage Pathways of Pyrimidine Ribonucleotides	0.00151356	0.00304305	0.141	MAP2K4,MAP2K6,ARAF,MAPK1,PAK3,PAK2,PRKAA1,CDK6,CDK4,UCK2,HIPK1,MAP2K1,DYRK1A
Mechanisms of Viral Exit from Host Cells	0.00154882	0.0030815	0.195	CHMP4B,ACTB,SH3GLB1,PDCD6IP,PRKD3,LMNB1,ACTG1,CHMP3
Thrombin Signaling	0.00154882	0.0030815	0.11	NRAS,MAPK1,PDIA3,RRAS,PIK3C2G,ADCY6,GNB5,PPP1CB,ITPR1,PLCL2,SHC1,RHOD,RHOT1,IRS1,SOS1,GNB2,IRS2,ARHGEF3,MAP2K1,PRKD3,FRS2,ATM
CD27 Signaling in Lymphocytes	0.00165959	0.00328478	0.176	MAP2K4,MAP2K6,BCL2L1,FOS,CHUK,MAP3K5,MAP3K4,MAP2K1,MAP3K3
UVC-Induced MAPK Signaling	0.0018197	0.00358312	0.19	MAP2K4,FOS,NRAS,ARAF,MAPK1,RRAS,PRKD3,MAP2K1
Xenobiotic Metabolism Signaling	0.00190546	0.0037137	0.1	MAP2K6,MAP2K4,MAPK1,PPP2CA,HS2ST1,MAP3K5,MAP3K4,EP300,CHST2,HSP90B1,NR1I3,IRS2,PPP2R5C,MAP2K1,PRKD3,ALDH3A1,FRS2,ATM,NRAS,HDAC4,RRAS,PIK3C2G,CHST12,PPP2CB,IRS1,EIF2AK3,MAP3K3
autophagy	0.00190546	0.0037137	0.173	CTSA,ATG9A,ATG4D,RB1CC1,LAMP1,MAP1LC3B,CTSC,ATG16L1,BCL2
Leptin Signaling in Obesity	0.0020893	0.00405132	0.143	PRKACB,MAPK1,PDIA3,IRS1,ADCY6,PIK3C2G,IRS2,PLCL2,JAK2,MAP2K1,FRS2,ATM
Nur77 Signaling in T Lymphocytes	0.00218776	0.00419962	0.17	PPP3CB,HDAC2,PPP3R1,MEF2D,MAP3K3,SIN3A,PPP3CA,BCL2,EP300
Unfolded protein response	0.00218776	0.00419962	0.17	P4HB,HSP90B1,EDEM1,HSPH1,CANX,MAP3K5,EIF2AK3,CEBPG,BCL2
α-Adrenergic Signaling	0.00229087	0.00435379	0.141	PRKACB,PHKB,NRAS,MAPK1,RRAS,GNB5,GNB2,ADCY6,ITPR1,SLC8A1,MAP2K1,PRKD3
HIPPO signaling	0.00229087	0.00435379	0.141	DLG1,PPP2CB,PPP1CC,SAV1,DLG5,TJP2,PPP2CA,YWHAB,YWHAZ,PPP1CB,PPP2R5C,SFN
Nitric Oxide Signaling in the Cardiovascular System	0.00234423	0.00441131	0.13	PRKACB,MAPK1,PIK3C2G,ITPR1,VEGFA,HSP90B1,ADRB1,IRS1,PRKAA1,IRS2,PRKD3,FRS2,MAP2K1,ATM
Superpathway of Inositol Phosphate Compounds	0.00234423	0.00441131	0.105	MTMR9,PPP1R8,PIK3C2G,HACD2,DUSP14,SACM1L,PTEN,CDC25B,PPP1CC,MTMR4,PTPRJ,SYNJ1,DUSP1,IRS1,PPM1H,IRS2,RNGTT,FRS2,ALPL,RASA1,PPP3CA,ATM,NUDT1
Antiproliferative Role of TOB in T Cell Signaling	0.00239883	0.00449193	0.231	TGFBR2,CCNA2,RB1,TGFBR1,MAPK1,CDKN1B
Dendritic Cell Maturation	0.00245471	0.00457414	0.11	MAP2K4,MAPK1,PDIA3,IL10,IFNB1,PIK3C2G,JAK2,PLCL2,CREB5,EP300,COL5A3,DDR2,IRS1,FSCN1,IRS2,LTBR,CHUK,STAT1,FRS2,ATM
Cell Cycle Regulation by BTG Family Proteins	0.0025704	0.00476646	0.2	PPP2CB,RB1,PPP2CA,E2F1,CDK4,PPP2R5C,E2F3
Cardiac β-adrenergic Signaling	0.00281838	0.00520107	0.119	PRKACB,PPP2CA,GNB5,PDE4A,ADCY6,PPP1CB,AKAP11,AKAP2,PPP2CB,PPP1CC,ADRB1,GNB2,PPP2R5C,PDE4D,SLC8A1,AKAP1
RhoGDI Signaling	0.00295121	0.00539408	0.11	PAK4,ARPC1B,ARPC5L,ACTB,ARPC5,GNB5,RAC1,CDH11,EP300,CDH2,PAK3,RHOD,RHOT1,CDC42,EZR,PAK2,GNB2,ARHGEF3,ACTG1
Relaxin Signaling	0.00295121	0.00539408	0.116	PRKACB,MAPK1,PIK3C2G,GNB5,PDE4A,ADCY6,VEGFA,FOS,IRS1,GNB2,PDE4D,IRS2,FRS2,MAP2K1,NPR2,MMP9,ATM
IL-17A Signaling in Airway Cells	0.00316228	0.00575233	0.143	MAP2K4,MAPK1,IRS1,PIK3C2G,IRS2,CHUK,JAK2,MAP2K1,FRS2,PTEN,ATM
Factors Promoting Cardiogenesis in Vertebrates	0.00338844	0.00613453	0.135	TGFBR2,TCF4,TGFBR1,BMPR1A,ACVR1,FZD6,MEF2C,TCF7L1,FZD1,PRKD3,FZD7,BMP1
Notch Signaling	0.00363078	0.00651154	0.189	ADAM17,NOTCH2,DTX3,MAG,APH1A,LFNG,HES1
G-Protein Coupled Receptor Signaling	0.00363078	0.00651154	0.097	PRKACB,MAPK1,PDE4A,EP300,SHC1,ADRB1,SOS1,RGS10,RGS14,IRS2,PDE4D,CHUK,RASA1,MAP2K1,FRS2,PTGER4,ATM,NRAS,RRAS,ADCY6,PIK3C2G,CREB5,RAP1GAP,DUSP1,IRS1,DUSP4
PPAR Signaling	0.00371535	0.00663208	0.133	SHC1,FOS,HSP90B1,NRAS,MAPK1,PPARD,RRAS,SOS1,CHUK,PTGS2,MAP2K1,EP300
Aldosterone Signaling in Epithelial Cells	0.0042658	0.00757923	0.109	MAPK1,DNAJB4,PDIA3,HSPH1,PIK3C2G,ITPR1,PLCL2,HSP90B1,DUSP1,IRS1,SOS1,ASIC1,IRS2,DNAJB1,MAP2K1,PRKD3,FRS2,ATM
Regulation of eIF4 and p70S6K Signaling	0.00446684	0.00789968	0.111	NRAS,MAPK1,PPP2CA,RRAS,PIK3C2G,RPS21,EIF4E,PPP2CB,SHC1,IRS1,SOS1,PPP2R5C,IRS2,FRS2,MAP2K1,AGO4,ATM
Cdc42 Signaling	0.00489779	0.00858236	0.116	MAP2K4,PAK4,ARPC1B,MAPK1,ARPC5L,ARPC5,PPP1CB,HLA-G,FOS,WIPF1,PAK3,CDC42,PAK2,RASA1,IQGAP3
Cancer Drug Resistance By Drug Efflux	0.00489779	0.00858236	0.163	NRAS,ARAF,MAPK1,RRAS,MDM2,PTGS2,MAP2K1,PTEN
Hepatic Fibrosis / Hepatic Stellate Cell Activation	0.00512861	0.00890514	0.105	TGFBR1,CTGF,IL10,IFNGR2,BCL2,TGFBR2,VEGFA,COL5A1,COL5A3,COL6A3,TIMP1,IGF1R,ECE1,LBP,SERPINE1,KLF12,STAT1,MMP9,MMP1
Acute Phase Response Signaling	0.00512861	0.00890514	0.107	MAP2K6,MAP2K4,TCF4,NRAS,MAPK1,RRAS,SOCS6,JAK2,MAP3K5,NR3C1,FOS,SHC1,SOS1,LBP,CHUK,SERPINE1,SOCS7,MAP2K1
Neuroprotective Role of THOP1 in Alzheimer's Disease	0.00562341	0.00972011	0.175	PRKACB,HLA-G,NFYA,TAC1,ECE1,MMP9,APP
Calcium Signaling	0.00588844	0.0101324	0.106	PRKACB,HDAC4,MAPK1,HDAC2,ATP2B1,TPM3,TRPC4,ITPR1,CREB5,EP300,NFAT5,PPP3CB,PPP3R1,MEF2D,MEF2C,SLC8A1,PPP3CA,ATP2B4
Dopamine-DARPP32 Feedback in cAMP Signaling	0.00616595	0.0105151	0.108	PRKACB,ATF1,PPP2CA,PDIA3,ADCY6,PPP1CB,ITPR1,PLCL2,CREB5,EP300,PPP2CB,PPP1CC,PPP3CB,PPP3R1,PPP2R5C,PRKD3,PPP3CA
Gαq Signaling	0.00616595	0.0105151	0.108	MAPK1,PIK3C2G,GNB5,ITPR1,PPP3CB,RHOT1,RHOD,PPP3R1,IRS1,GNB2,IRS2,CHUK,FRS2,MAP2K1,PRKD3,PPP3CA,ATM
Ephrin B Signaling	0.00645654	0.0109133	0.137	EPHB6,EFNB2,MAPK1,CXCR4,CDC42,EFNB1,GNB5,GNB2,RAC1,ITSN2
Role of IL-17F in Allergic Inflammatory Airway Diseases	0.00645654	0.0109133	0.171	MAPK1,RPS6KA3,RPS6KA5,CREB5,MAP2K1,IL11,EP300
Protein Ubiquitination Pathway	0.00691831	0.0116423	0.0945	USP14,UBE2M,PSMD7,UBE2A,DNAJB4,HSPH1,USP38,PSMD5,FBXW7,MDM2,PSMB6,USP2,TCEB1,UBE2D1,UBE2F,USP3,HSP90B1,PSME1,PSMC6,USP16,USP47,USP46,DNAJB1,BIRC2
Docosahexaenoic Acid (DHA) Signaling	0.00707946	0.0118612	0.154	BCL2L1,IRS1,PIK3C2G,IRS2,FRS2,ATM,APP,BCL2
CDK5 Signaling	0.0074131	0.012366	0.122	PRKACB,PPP2CB,PPP1CC,NRAS,MAPK1,PPP2CA,RRAS,ADCY6,PPP1CB,PPP2R5C,MAP2K1,CDK5R1
iNOS Signaling	0.00851138	0.0141363	0.163	FOS,MAPK1,IFNGR2,CHUK,LBP,JAK2,STAT1
G Beta Gamma Signaling	0.00870964	0.0143409	0.125	PRKACB,SHC1,NRAS,MAPK1,RRAS,CDC42,SOS1,GNB5,GNB2,PRKD3,DNM2
Type II Diabetes Mellitus Signaling	0.00870964	0.0143409	0.112	MAP2K4,MAPK1,SOCS6,PIK3C2G,MAP3K5,IRS1,PRKAA1,ACSL4,IRS2,CHUK,SOCS7,FRS2,PRKD3,ATM
cAMP-mediated signaling	0.00912011	0.0149523	0.0963	PRKACB,MAPK1,ADCY6,PDE4A,CREB5,AKAP11,EP300,AKAP2,ADRB1,PPP3CB,RAP1GAP,DUSP1,PPP3R1,RGS10,RGS14,DUSP4,PDE4D,MAP2K1,PTGER4,PPP3CA,AKAP1
Remodeling of Epithelial Adherens Junctions	0.00977237	0.0159532	0.136	RAB5A,ARPC1B,ARPC5L,MAPRE1,ACTB,ARPC5,ACTG1,MAPRE2,DNM2
Role of CHK Proteins in Cell Cycle Checkpoint Control	0.01	0.0162553	0.145	PPP2CB,PPP2CA,E2F1,CDKN1A,PPP2R5C,TLK1,E2F3,ATM
phagosome formation	0.0104713	0.0169493	0.113	MARCKS,CLEC7A,RHOT1,RHOD,MRC2,PDIA3,IRS1,PIK3C2G,IRS2,PLCL2,PRKD3,FRS2,ATM
EIF2 Signaling	0.0128825	0.0205046	0.0978	NRAS,MAPK1,RRAS,PIK3C2G,PPP1CB,RPS21,EIF4E,SHC1,PPP1CC,RPL13,IRS1,SOS1,IRS2,FRS2,MAP2K1,EIF2AK3,AGO4,ATM
Melatonin Signaling	0.0128825	0.0205046	0.13	MAP2K4,PRKACB,MAP2K6,ARAF,MAPK1,PDIA3,PLCL2,PRKD3,MAP2K1
Basal Cell Carcinoma Signaling	0.0128825	0.0205046	0.13	TCF4,WNT7A,WNT10B,FZD6,DVL3,TCF7L1,FZD1,FZD7,BMP1
IL-12 Signaling and Production in Macrophages	0.0128825	0.0205046	0.104	MAP2K4,MAPK1,IL10,PIK3C2G,EP300,FOS,IRS1,IRS2,CHUK,STAT1,FRS2,MAP2K1,PRKD3,CLU,ATM
Type I Diabetes Mellitus Signaling	0.0134896	0.0213819	0.113	MAP2K4,HLA-G,MAP2K6,MAPK1,SOCS6,IFNGR2,CHUK,MAP3K5,JAK2,SOCS7,STAT1,BCL2
Embryonic Stem Cell Differentiation into Cardiac Lineages	0.0147911	0.0232518	0.3	SOX2,NANOG,POU5F1
MSP-RON Signaling Pathway	0.0147911	0.0232518	0.136	IRS1,ACTB,PIK3C2G,IRS2,JAK2,FRS2,ACTG1,ATM
Calcium-induced T Lymphocyte Apoptosis	0.0165959	0.0259821	0.133	PPP3CB,HDAC2,PPP3R1,MEF2D,ITPR1,PRKD3,PPP3CA,EP300
Role of Wnt/GSK-3β Signaling in the Pathogenesis of Influenza	0.0169824	0.0262643	0.125	TCF4,WNT7A,WNT10B,IFNB1,FZD6,DVL3,TCF7L1,FZD1,FZD7
Glutathione Redox Reactions II	0.0169824	0.0262643	0.5	GSR,PDIA3
TNFR2 Signaling	0.0169824	0.0262643	0.179	MAP2K4,FOS,TNFAIP3,CHUK,BIRC2
Amyotrophic Lateral Sclerosis Signaling	0.0177828	0.0273912	0.109	VEGFA,BCL2L1,RAB5A,IRS1,RAC1,PIK3C2G,IRS2,FRS2,PPP3CA,ATM,BCL2,BIRC2
Role of PI3K/AKT Signaling in the Pathogenesis of Influenza	0.018197	0.0279167	0.123	MAPK1,IRS1,CRKL,PIK3C2G,IFNB1,IRS2,MAP2K1,FRS2,ATM
Netrin Signaling	0.0186209	0.0284527	0.154	PRKACB,NFAT5,PPP3CB,PPP3R1,RAC1,PPP3CA
NF-κB Activation by Viruses	0.0194984	0.0296749	0.116	NRAS,MAPK1,RRAS,IRS1,PIK3C2G,IRS2,CHUK,PRKD3,FRS2,ATM
Synaptic Long Term Depression	0.0218776	0.0331637	0.1	NRAS,MAPK1,PPP2CA,RRAS,PDIA3,ITPR1,PLCL2,PPP2CB,IGF1R,PPP2R5C,PAFAH1B1,NPR2,MAP2K1,PRKD3
4-1BB Signaling in T Lymphocytes	0.025704	0.0388099	0.161	MAP2K4,MAPK1,CHUK,MAP3K5,MAP2K1
Polyamine Regulation in Colon Cancer	0.0301995	0.0454182	0.182	MYC,PSME1,TCF4,PSME3
Chemokine Signaling	0.0323594	0.0480984	0.118	FOS,NRAS,MAPK1,RRAS,CXCR4,PIK3C2G,PPP1CB,MAP2K1
RhoA Signaling	0.0323594	0.0480984	0.1	PLXNA1,ARPC1B,ARPC5L,EZR,RTKN,ACTB,ARPC5,CIT,IGF1R,PPP1CB,SEMA3F,ACTG1
Gαi Signaling	0.0323594	0.0480984	0.1	PRKACB,SHC1,NRAS,MAPK1,RAP1GAP,RRAS,RGS10,SOS1,GNB5,GNB2,ADCY6,RGS14
eNOS Signaling	0.0331131	0.0490279	0.0946	PRKACB,VEGFA,CCNA2,HSP90B1,IRS1,PRKAA1,ADCY6,PIK3C2G,IRS2,ITPR1,PRKD3,FRS2,DNM2,ATM
Note: The p-values are adjusted using Benjamini-Hochberg method. Abbreviation: IPA: Ingenuity Pathway Analysis.
